# Supplementary material for: Scalable protein production by Komagataella phaffii enabled by ARS plasmids and carbon source-based selection
Source: Microb Cell Fact. 2024 Apr 20;23:116. doi: 10.1186/s12934-024-02368-3 (PMC11031860; doi:10.1186/s12934-024-02368-3)
Supplement: Supplementary file 2 — Supplementary Material 2 [file 12934_2024_2368_MOESM2_ESM.zip]

Archive with 12 entries (9 files):
- Supplementary_File_2/
- Supplementary_File_2/BSYBG11gut1_integrative_reference/
- Supplementary_File_2/BSYBG11gut1_integrative_reference/FW001(Plasmid_5)_pBSY3G_DaCalB_GUT1_PAgTEF1.gb
- Supplementary_File_2/BSYBG11gut1_integrative_reference/FW001Median.indels.PASS.vcf
- Supplementary_File_2/BSYBG11gut1_integrative_reference/FW001Median.snps.PASS.vcf
- Supplementary_File_2/BSYBG11gut1_integrative_reference/FW001Median_gridss_pass.vcf
- Supplementary_File_2/BSYBG11gut1_integrative_reference/FW001Median_qualimap.pdf
- Supplementary_File_2/BSYBG11tpi1/
- Supplementary_File_2/BSYBG11tpi1/BG11tpi-FRT1_1.indels.PASS.vcf
- Supplementary_File_2/BSYBG11tpi1/BG11tpi-FRT1_1.snps.PASS.vcf
- Supplementary_File_2/BSYBG11tpi1/BG11tpi-FRT1_1_gridss_pass.vcf
- Supplementary_File_2/BSYBG11tpi1/BG11tpi-FRT1_1_qualimap.pdf
