# Supplementary material for: Scalable protein production by Komagataella phaffii enabled by ARS plasmids and carbon source-based selection
Source: Microb Cell Fact. 2024 Apr 20;23:116. doi: 10.1186/s12934-024-02368-3 (PMC11031860; doi:10.1186/s12934-024-02368-3)
Supplement: Supplementary file 2 — Supplementary Material 2 [file 12934_2024_2368_MOESM2_ESM.zip › Supplementary_File_2/BSYBG11gut1_integrative_reference/FW001Median.indels.PASS.vcf]

##fileformat=VCFv4.2
##FILTER=<ID=PASS,Description="All filters passed">
##FILTER=<ID=DPFailed,Description="DP < 10">
##FILTER=<ID=FSFailed,Description="FS > 10.0">
##FILTER=<ID=LowQual,Description="Low quality">
##FILTER=<ID=MQFailed,Description="MQ < 30.0">
##FILTER=<ID=MQRFailed,Description="MQRankSum < -1.0">
##FILTER=<ID=QDFailed,Description="QD < (20.0/1)">
##FILTER=<ID=RPRFailed,Description="ReadPosRankSum < -2.0">
##FILTER=<ID=SORFailed,Description="SOR > 6.0">
##FORMAT=<ID=AD,Number=R,Type=Integer,Description="Allelic depths for the ref and alt alleles in the order listed">
##FORMAT=<ID=DP,Number=1,Type=Integer,Description="Approximate read depth (reads with MQ=255 or with bad mates are filtered)">
##FORMAT=<ID=GQ,Number=1,Type=Integer,Description="Genotype Quality">
##FORMAT=<ID=GT,Number=1,Type=String,Description="Genotype">
##FORMAT=<ID=PL,Number=G,Type=Integer,Description="Normalized, Phred-scaled likelihoods for genotypes as defined in the VCF specification">
##GATKCommandLine=<ID=HaplotypeCaller,CommandLine="HaplotypeCaller --sample-ploidy 1 --native-pair-hmm-threads 16 --bam-output /workdir/FW001Median/variants/FW001Median.realigned.bam --output /workdir/FW001Median/variants/FW001Median.variants.raw.vcf --input /workdir/FW001Median/variants/FW001Median.recal.bam --reference /workdir/new_reference/CBS7435_Schaffer_plasmids.fasta --use-posteriors-to-calculate-qual false --dont-use-dragstr-priors false --use-new-qual-calculator true --annotate-with-num-discovered-alleles false --heterozygosity 0.001 --indel-heterozygosity 1.25E-4 --heterozygosity-stdev 0.01 --standard-min-confidence-threshold-for-calling 30.0 --max-alternate-alleles 6 --max-genotype-count 1024 --num-reference-samples-if-no-call 0 --genotype-assignment-method USE_PLS_TO_ASSIGN --contamination-fraction-to-filter 0.0 --output-mode EMIT_VARIANTS_ONLY --all-site-pls false --gvcf-gq-bands 1 --gvcf-gq-bands 2 --gvcf-gq-bands 3 --gvcf-gq-bands 4 --gvcf-gq-bands 5 --gvcf-gq-bands 6 --gvcf-gq-bands 7 --gvcf-gq-bands 8 --gvcf-gq-bands 9 --gvcf-gq-bands 10 --gvcf-gq-bands 11 --gvcf-gq-bands 12 --gvcf-gq-bands 13 --gvcf-gq-bands 14 --gvcf-gq-bands 15 --gvcf-gq-bands 16 --gvcf-gq-bands 17 --gvcf-gq-bands 18 --gvcf-gq-bands 19 --gvcf-gq-bands 20 --gvcf-gq-bands 21 --gvcf-gq-bands 22 --gvcf-gq-bands 23 --gvcf-gq-bands 24 --gvcf-gq-bands 25 --gvcf-gq-bands 26 --gvcf-gq-bands 27 --gvcf-gq-bands 28 --gvcf-gq-bands 29 --gvcf-gq-bands 30 --gvcf-gq-bands 31 --gvcf-gq-bands 32 --gvcf-gq-bands 33 --gvcf-gq-bands 34 --gvcf-gq-bands 35 --gvcf-gq-bands 36 --gvcf-gq-bands 37 --gvcf-gq-bands 38 --gvcf-gq-bands 39 --gvcf-gq-bands 40 --gvcf-gq-bands 41 --gvcf-gq-bands 42 --gvcf-gq-bands 43 --gvcf-gq-bands 44 --gvcf-gq-bands 45 --gvcf-gq-bands 46 --gvcf-gq-bands 47 --gvcf-gq-bands 48 --gvcf-gq-bands 49 --gvcf-gq-bands 50 --gvcf-gq-bands 51 --gvcf-gq-bands 52 --gvcf-gq-bands 53 --gvcf-gq-bands 54 --gvcf-gq-bands 55 --gvcf-gq-bands 56 --gvcf-gq-bands 57 --gvcf-gq-bands 58 --gvcf-gq-bands 59 --gvcf-gq-bands 60 --gvcf-gq-bands 70 --gvcf-gq-bands 80 --gvcf-gq-bands 90 --gvcf-gq-bands 99 --floor-blocks false --indel-size-to-eliminate-in-ref-model 10 --disable-optimizations false --dragen-mode false --apply-bqd false --apply-frd false --disable-spanning-event-genotyping false --transform-dragen-mapping-quality false --mapping-quality-threshold-for-genotyping 20 --max-effective-depth-adjustment-for-frd 0 --just-determine-active-regions false --dont-genotype false --do-not-run-physical-phasing false --do-not-correct-overlapping-quality false --use-filtered-reads-for-annotations false --adaptive-pruning false --do-not-recover-dangling-branches false --recover-dangling-heads false --kmer-size 10 --kmer-size 25 --dont-increase-kmer-sizes-for-cycles false --allow-non-unique-kmers-in-ref false --num-pruning-samples 1 --min-dangling-branch-length 4 --recover-all-dangling-branches false --max-num-haplotypes-in-population 128 --min-pruning 2 --adaptive-pruning-initial-error-rate 0.001 --pruning-lod-threshold 2.302585092994046 --pruning-seeding-lod-threshold 9.210340371976184 --max-unpruned-variants 100 --linked-de-bruijn-graph false --disable-artificial-haplotype-recovery false --enable-legacy-graph-cycle-detection false --debug-assembly false --debug-graph-transformations false --capture-assembly-failure-bam false --num-matching-bases-in-dangling-end-to-recover -1 --error-correction-log-odds -Infinity --error-correct-reads false --kmer-length-for-read-error-correction 25 --min-observations-for-kmer-to-be-solid 20 --base-quality-score-threshold 18 --dragstr-het-hom-ratio 2 --dont-use-dragstr-pair-hmm-scores false --pair-hmm-gap-continuation-penalty 10 --expected-mismatch-rate-for-read-disqualification 0.02 --pair-hmm-implementation FASTEST_AVAILABLE --pcr-indel-model CONSERVATIVE --phred-scaled-global-read-mismapping-rate 45 --disable-symmetric-hmm-normalizing false --disable-cap-base-qualities-to-map-quality false --enable-dynamic-read-disqualification-for-genotyping false --dynamic-read-disqualification-threshold 1.0 --native-pair-hmm-use-double-precision false --bam-writer-type CALLED_HAPLOTYPES --dont-use-soft-clipped-bases false --min-base-quality-score 10 --smith-waterman JAVA --emit-ref-confidence NONE --max-mnp-distance 0 --force-call-filtered-alleles false --soft-clip-low-quality-ends false --allele-informative-reads-overlap-margin 2 --min-assembly-region-size 50 --max-assembly-region-size 300 --active-probability-threshold 0.002 --max-prob-propagation-distance 50 --force-active false --assembly-region-padding 100 --padding-around-indels 75 --padding-around-snps 20 --padding-around-strs 75 --max-extension-into-assembly-region-padding-legacy 25 --max-reads-per-alignment-start 50 --enable-legacy-assembly-region-trimming false --interval-set-rule UNION --interval-padding 0 --interval-exclusion-padding 0 --interval-merging-rule ALL --read-validation-stringency SILENT --seconds-between-progress-updates 10.0 --disable-sequence-dictionary-validation false --create-output-bam-index true --create-output-bam-md5 false --create-output-variant-index true --create-output-variant-md5 false --lenient false --add-output-sam-program-record true --add-output-vcf-command-line true --cloud-prefetch-buffer 40 --cloud-index-prefetch-buffer -1 --disable-bam-index-caching false --sites-only-vcf-output false --help false --version false --showHidden false --verbosity INFO --QUIET false --use-jdk-deflater false --use-jdk-inflater false --gcs-max-retries 20 --gcs-project-for-requester-pays  --disable-tool-default-read-filters false --minimum-mapping-quality 20 --disable-tool-default-annotations false --enable-all-annotations false --allow-old-rms-mapping-quality-annotation-data false",Version="4.2.0.0",Date="March 10, 2024 3:09:02 PM MSK">
##GATKCommandLine=<ID=SelectVariants,CommandLine="SelectVariants --output /workdir/FW001Median/variants/FW001Median.indels.raw.vcf --select-type-to-include INDEL --variant /workdir/FW001Median/variants/FW001Median.variants.raw.vcf --reference /workdir/new_reference/CBS7435_Schaffer_plasmids.fasta --invertSelect false --exclude-non-variants false --exclude-filtered false --preserve-alleles false --remove-unused-alternates false --restrict-alleles-to ALL --keep-original-ac false --keep-original-dp false --mendelian-violation false --invert-mendelian-violation false --mendelian-violation-qual-threshold 0.0 --select-random-fraction 0.0 --remove-fraction-genotypes 0.0 --fully-decode false --max-indel-size 2147483647 --min-indel-size 0 --max-filtered-genotypes 2147483647 --min-filtered-genotypes 0 --max-fraction-filtered-genotypes 1.0 --min-fraction-filtered-genotypes 0.0 --max-nocall-number 2147483647 --max-nocall-fraction 1.0 --set-filtered-gt-to-nocall false --allow-nonoverlapping-command-line-samples false --suppress-reference-path false --genomicsdb-use-bcf-codec false --genomicsdb-shared-posixfs-optimizations false --interval-set-rule UNION --interval-padding 0 --interval-exclusion-padding 0 --interval-merging-rule ALL --read-validation-stringency SILENT --seconds-between-progress-updates 10.0 --disable-sequence-dictionary-validation false --create-output-bam-index true --create-output-bam-md5 false --create-output-variant-index true --create-output-variant-md5 false --lenient false --add-output-sam-program-record true --add-output-vcf-command-line true --cloud-prefetch-buffer 40 --cloud-index-prefetch-buffer -1 --disable-bam-index-caching false --sites-only-vcf-output false --help false --version false --showHidden false --verbosity INFO --QUIET false --use-jdk-deflater false --use-jdk-inflater false --gcs-max-retries 20 --gcs-project-for-requester-pays  --disable-tool-default-read-filters false",Version="4.2.0.0",Date="March 10, 2024 3:12:51 PM MSK">
##GATKCommandLine=<ID=VariantFiltration,CommandLine="VariantFiltration --output /workdir/FW001Median/variants/FW001Median.indels.filter.vcf --filter-expression MQ < 30.0 --filter-expression QD < (20.0/1) --filter-expression FS > 10.0 --filter-expression SOR > 6.0 --filter-expression ReadPosRankSum < -2.0 --filter-expression MQRankSum < -1.0 --filter-expression DP < 10 --filter-name MQFailed --filter-name QDFailed --filter-name FSFailed --filter-name SORFailed --filter-name RPRFailed --filter-name MQRFailed --filter-name DPFailed --variant /workdir/FW001Median/variants/FW001Median.indels.raw.vcf --reference /workdir/new_reference/CBS7435_Schaffer_plasmids.fasta --cluster-size 3 --cluster-window-size 0 --mask-extension 0 --mask-name Mask --filter-not-in-mask false --missing-values-evaluate-as-failing false --invalidate-previous-filters false --invert-filter-expression false --invert-genotype-filter-expression false --set-filtered-genotype-to-no-call false --apply-allele-specific-filters false --interval-set-rule UNION --interval-padding 0 --interval-exclusion-padding 0 --interval-merging-rule ALL --read-validation-stringency SILENT --seconds-between-progress-updates 10.0 --disable-sequence-dictionary-validation false --create-output-bam-index true --create-output-bam-md5 false --create-output-variant-index true --create-output-variant-md5 false --lenient false --add-output-sam-program-record true --add-output-vcf-command-line true --cloud-prefetch-buffer 40 --cloud-index-prefetch-buffer -1 --disable-bam-index-caching false --sites-only-vcf-output false --help false --version false --showHidden false --verbosity INFO --QUIET false --use-jdk-deflater false --use-jdk-inflater false --gcs-max-retries 20 --gcs-project-for-requester-pays  --disable-tool-default-read-filters false",Version="4.2.0.0",Date="March 10, 2024 3:12:54 PM MSK">
##INFO=<ID=AC,Number=A,Type=Integer,Description="Allele count in genotypes, for each ALT allele, in the same order as listed">
##INFO=<ID=AF,Number=A,Type=Float,Description="Allele Frequency, for each ALT allele, in the same order as listed">
##INFO=<ID=AN,Number=1,Type=Integer,Description="Total number of alleles in called genotypes">
##INFO=<ID=BaseQRankSum,Number=1,Type=Float,Description="Z-score from Wilcoxon rank sum test of Alt Vs. Ref base qualities">
##INFO=<ID=DP,Number=1,Type=Integer,Description="Approximate read depth; some reads may have been filtered">
##INFO=<ID=ExcessHet,Number=1,Type=Float,Description="Phred-scaled p-value for exact test of excess heterozygosity">
##INFO=<ID=FS,Number=1,Type=Float,Description="Phred-scaled p-value using Fisher's exact test to detect strand bias">
##INFO=<ID=InbreedingCoeff,Number=1,Type=Float,Description="Inbreeding coefficient as estimated from the genotype likelihoods per-sample when compared against the Hardy-Weinberg expectation">
##INFO=<ID=MLEAC,Number=A,Type=Integer,Description="Maximum likelihood expectation (MLE) for the allele counts (not necessarily the same as the AC), for each ALT allele, in the same order as listed">
##INFO=<ID=MLEAF,Number=A,Type=Float,Description="Maximum likelihood expectation (MLE) for the allele frequency (not necessarily the same as the AF), for each ALT allele, in the same order as listed">
##INFO=<ID=MQ,Number=1,Type=Float,Description="RMS Mapping Quality">
##INFO=<ID=MQRankSum,Number=1,Type=Float,Description="Z-score From Wilcoxon rank sum test of Alt vs. Ref read mapping qualities">
##INFO=<ID=QD,Number=1,Type=Float,Description="Variant Confidence/Quality by Depth">
##INFO=<ID=ReadPosRankSum,Number=1,Type=Float,Description="Z-score from Wilcoxon rank sum test of Alt vs. Ref read position bias">
##INFO=<ID=SOR,Number=1,Type=Float,Description="Symmetric Odds Ratio of 2x2 contingency table to detect strand bias">
##contig=<ID=LT962476.2,length=2895357,assembly=CBS7435_Schaffer_plasmids.fasta>
##contig=<ID=LT962477.2,length=2396459,assembly=CBS7435_Schaffer_plasmids.fasta>
##contig=<ID=LT962478.2,length=2263464,assembly=CBS7435_Schaffer_plasmids.fasta>
##contig=<ID=LT962479.2,length=1827946,assembly=CBS7435_Schaffer_plasmids.fasta>
##contig=<ID=FR839632.1,length=35683,assembly=CBS7435_Schaffer_plasmids.fasta>
##contig=<ID=MG491503.1,length=13092,assembly=CBS7435_Schaffer_plasmids.fasta>
##contig=<ID=MG491504.1,length=9448,assembly=CBS7435_Schaffer_plasmids.fasta>
##contig=<ID=Linear,length=6344,assembly=CBS7435_Schaffer_plasmids.fasta>
##reference=file:///workdir/new_reference/CBS7435_Schaffer_plasmids.fasta
##source=HaplotypeCaller
##source=SelectVariants
##source=VariantFiltration
##bcftools_filterVersion=1.11+htslib-1.11
##bcftools_filterCommand=filter -i 'FILTER ~ "PASS"' -O v -o /workdir/FW001Median/variants/FW001Median.indels.PASS.vcf --threads 16 /workdir/FW001Median/variants/FW001Median.indels.filter.vcf; Date=Sun Mar 10 15:12:54 2024
#CHROM	POS	ID	REF	ALT	QUAL	FILTER	INFO	FORMAT	FW001Median
LT962476.2	1401082	.	G	GA	3983.01	PASS	AC=1;AF=1;AN=1;BaseQRankSum=0.923;DP=216;FS=5.127;MLEAC=1;MLEAF=1;MQ=60;MQRankSum=0;QD=24.29;ReadPosRankSum=0.437;SOR=1.697	GT:AD:DP:GQ:PL	1:1,163:164:99:3993,0
LT962476.2	2374311	.	A	AT	5937.01	PASS	AC=1;AF=1;AN=1;BaseQRankSum=1.733;DP=244;FS=3.463;MLEAC=1;MLEAF=1;MQ=60;MQRankSum=0;QD=27.49;ReadPosRankSum=1.527;SOR=0.568	GT:AD:DP:GQ:PL	1:1,215:216:99:5947,0
LT962476.2	2611795	.	T	TA	3375.01	PASS	AC=1;AF=1;AN=1;BaseQRankSum=0.012;DP=199;FS=0;MLEAC=1;MLEAF=1;MQ=60;MQRankSum=0;QD=22.06;ReadPosRankSum=-1.314;SOR=0.294	GT:AD:DP:GQ:PL	1:1,152:153:99:3385,0
LT962476.2	2770733	.	C	CCCTGGTTTGGGT	3263.01	PASS	AC=1;AF=1;AN=1;DP=174;FS=0;MLEAC=1;MLEAF=1;MQ=59.89;QD=28.17;SOR=0.927	GT:AD:DP:GQ:PL	1:0,74:74:99:3273,0
LT962476.2	2800228	.	CTTACCAGTGGGCTTATCGTAG	C	3979.01	PASS	AC=1;AF=1;AN=1;DP=108;FS=0;MLEAC=1;MLEAF=1;MQ=57.52;QD=30.53;SOR=0.935	GT:AD:DP:GQ:PL	1:0,90:90:99:3989,0
LT962476.2	2891142	.	T	TC	40336	PASS	AC=1;AF=1;AN=1;BaseQRankSum=-1.041;DP=1398;FS=0;MLEAC=1;MLEAF=1;MQ=39.52;MQRankSum=1.494;QD=31.84;ReadPosRankSum=0.933;SOR=4.367	GT:AD:DP:GQ:PL	1:6,1261:1267:99:40346,0
LT962476.2	2891283	.	T	TC	25321	PASS	AC=1;AF=1;AN=1;BaseQRankSum=1.745;DP=872;FS=0;MLEAC=1;MLEAF=1;MQ=36.5;MQRankSum=-0.12;QD=31.03;ReadPosRankSum=0.486;SOR=2.854	GT:AD:DP:GQ:PL	1:7,809:816:99:25331,0
LT962476.2	2891434	.	TG	T	6300.01	PASS	AC=1;AF=1;AN=1;DP=227;FS=0;MLEAC=1;MLEAF=1;MQ=34;QD=31.57;SOR=2.422	GT:AD:DP:GQ:PL	1:0,162:162:99:6310,0
LT962476.2	2891439	.	GC	G	4553.01	PASS	AC=1;AF=1;AN=1;DP=237;FS=0;MLEAC=1;MLEAF=1;MQ=34.93;QD=32.76;SOR=2.389	GT:AD:DP:GQ:PL	1:0,139:139:99:4563,0
LT962476.2	2891642	.	A	AC	58046	PASS	AC=1;AF=1;AN=1;BaseQRankSum=2.135;DP=1832;FS=0;MLEAC=1;MLEAF=1;MQ=35.37;MQRankSum=-0.189;QD=33.81;ReadPosRankSum=-0.507;SOR=0.205	GT:AD:DP:GQ:PL	1:5,1712:1717:99:58056,0
LT962476.2	2891727	.	G	GC	54131	PASS	AC=1;AF=1;AN=1;DP=1593;FS=0;MLEAC=1;MLEAF=1;MQ=37.6;QD=30.04;SOR=2.402	GT:AD:DP:GQ:PL	1:0,1475:1475:99:54141,0
LT962476.2	2893209	.	A	AG	225648	PASS	AC=1;AF=1;AN=1;DP=5339;FS=0;MLEAC=1;MLEAF=1;MQ=60;QD=31.49;SOR=0.71	GT:AD:DP:GQ:PL	1:0,5287:5287:99:225658,0
LT962476.2	2893785	.	T	TGTC	145875	PASS	AC=1;AF=1;AN=1;DP=4612;FS=0;MLEAC=1;MLEAF=1;MQ=59.99;QD=32.42;SOR=1.143	GT:AD:DP:GQ:PL	1:0,4500:4500:99:145885,0
LT962476.2	2893860	.	A	AC	155137	PASS	AC=1;AF=1;AN=1;DP=4758;FS=0;MLEAC=1;MLEAF=1;MQ=59.94;QD=32.61;SOR=1.094	GT:AD:DP:GQ:PL	1:0,4757:4757:99:155147,0
LT962476.2	2893861	.	G	GTGTTTACGTGTTTAC	155345	PASS	AC=1;AF=1;AN=1;DP=4771;FS=0;MLEAC=1;MLEAF=1;MQ=59.94;QD=32.57;SOR=0.937	GT:AD:DP:GQ:PL	1:0,4770:4770:99:155355,0
LT962476.2	2893886	.	G	GTCTTGTA	124962	PASS	AC=1;AF=1;AN=1;DP=3950;FS=0;MLEAC=1;MLEAF=1;MQ=59.63;QD=31.67;SOR=2.805	GT:AD:DP:GQ:PL	1:0,3946:3946:99:124972,0
LT962476.2	2893897	.	T	TC	107045	PASS	AC=1;AF=1;AN=1;DP=3284;FS=0;MLEAC=1;MLEAF=1;MQ=59.43;QD=33.98;SOR=1.244	GT:AD:DP:GQ:PL	1:0,3150:3150:99:107055,0
LT962476.2	2893902	.	GTCT	G	85716	PASS	AC=1;AF=1;AN=1;DP=3204;FS=0;MLEAC=1;MLEAF=1;MQ=59.28;QD=28.39;SOR=2.796	GT:AD:DP:GQ:PL	1:0,3019:3019:99:101897,0
LT962476.2	2894733	.	G	GA	595.01	PASS	AC=1;AF=1;AN=1;DP=19;FS=0;MLEAC=1;MLEAF=1;MQ=37.75;QD=31.99;SOR=5.784	GT:AD:DP:GQ:PL	1:0,17:17:99:605,0
LT962477.2	1123330	.	G	GA	3104.01	PASS	AC=1;AF=1;AN=1;DP=224;FS=0;MLEAC=1;MLEAF=1;MQ=59.88;QD=20.29;SOR=0.862	GT:AD:DP:GQ:PL	1:0,153:153:99:3114,0
LT962477.2	1371702	.	C	CTT	3718.01	PASS	AC=1;AF=1;AN=1;DP=186;FS=0;MLEAC=1;MLEAF=1;MQ=60;QD=28.6;SOR=0.77	GT:AD:DP:GQ:PL	1:0,130:130:99:3728,0
LT962477.2	1684758	.	A	AT	4499.01	PASS	AC=1;AF=1;AN=1;BaseQRankSum=0.74;DP=218;FS=2.099;MLEAC=1;MLEAF=1;MQ=60;MQRankSum=0;QD=24.58;ReadPosRankSum=-1.517;SOR=0.429	GT:AD:DP:GQ:PL	1:3,180:183:99:4509,0
LT962477.2	2159778	.	G	GA	3406.01	PASS	AC=1;AF=1;AN=1;BaseQRankSum=1.405;DP=176;FS=0;MLEAC=1;MLEAF=1;MQ=60;MQRankSum=0;QD=23.17;ReadPosRankSum=0.61;SOR=0.234	GT:AD:DP:GQ:PL	1:1,146:147:99:3416,0
LT962478.2	360693	.	C	CT	8678.01	PASS	AC=1;AF=1;AN=1;DP=236;FS=0;MLEAC=1;MLEAF=1;MQ=59.97;QD=31.43;SOR=0.861	GT:AD:DP:GQ:PL	1:0,204:204:99:8688,0
LT962478.2	360706	.	A	AT	9639.01	PASS	AC=1;AF=1;AN=1;DP=249;FS=0;MLEAC=1;MLEAF=1;MQ=59.97;QD=30.04;SOR=0.876	GT:AD:DP:GQ:PL	1:0,236:236:99:9649,0
LT962478.2	532124	.	G	GA	2982.01	PASS	AC=1;AF=1;AN=1;DP=154;FS=0;MLEAC=1;MLEAF=1;MQ=60;QD=24.85;SOR=0.796	GT:AD:DP:GQ:PL	1:0,120:120:99:2992,0
LT962478.2	603924	.	G	GA	5892.01	PASS	AC=1;AF=1;AN=1;BaseQRankSum=1.729;DP=259;FS=3.481;MLEAC=1;MLEAF=1;MQ=59.94;MQRankSum=0;QD=26.07;ReadPosRankSum=1.619;SOR=0.58	GT:AD:DP:GQ:PL	1:1,225:226:99:5902,0
LT962478.2	642289	.	G	GT	3651.01	PASS	AC=1;AF=1;AN=1;BaseQRankSum=1.139;DP=211;FS=0;MLEAC=1;MLEAF=1;MQ=60;MQRankSum=0;QD=22.26;ReadPosRankSum=1.121;SOR=0.334	GT:AD:DP:GQ:PL	1:1,163:164:99:3661,0
LT962478.2	788078	.	G	GTTT	4233.01	PASS	AC=1;AF=1;AN=1;DP=180;FS=0;MLEAC=1;MLEAF=1;MQ=59.88;QD=33.86;SOR=0.77	GT:AD:DP:GQ:PL	1:1,124:125:99:4243,0
LT962478.2	845021	.	A	ACAACAG	9468.01	PASS	AC=1;AF=1;AN=1;DP=263;FS=0;MLEAC=1;MLEAF=1;MQ=60;QD=33.73;SOR=0.849	GT:AD:DP:GQ:PL	1:0,218:218:99:9478,0
LT962478.2	1205502	.	A	AT	4035.01	PASS	AC=1;AF=1;AN=1;DP=229;FS=0;MLEAC=1;MLEAF=1;MQ=60;QD=23.06;SOR=0.751	GT:AD:DP:GQ:PL	1:0,175:175:99:4045,0
LT962478.2	2048084	.	T	TA	2096.01	PASS	AC=1;AF=1;AN=1;BaseQRankSum=-0.135;DP=143;FS=7.458;MLEAC=1;MLEAF=1;MQ=60;MQRankSum=0;QD=22.06;ReadPosRankSum=-0.092;SOR=4.571	GT:AD:DP:GQ:PL	1:3,92:95:99:2106,0
LT962478.2	2153699	.	A	AT	6552.01	PASS	AC=1;AF=1;AN=1;DP=263;FS=0;MLEAC=1;MLEAF=1;MQ=60;QD=26.53;SOR=0.787	GT:AD:DP:GQ:PL	1:0,247:247:99:6562,0
LT962478.2	2263096	.	G	GA	26700	PASS	AC=1;AF=1;AN=1;BaseQRankSum=4.312;DP=1005;FS=0;MLEAC=1;MLEAF=1;MQ=38.5;MQRankSum=1.595;QD=29.57;ReadPosRankSum=2.504;SOR=0.2	GT:AD:DP:GQ:PL	1:51,852:903:99:26710,0
LT962479.2	615377	.	C	CG	860.01	PASS	AC=1;AF=1;AN=1;BaseQRankSum=0.963;DP=64;FS=0;MLEAC=1;MLEAF=1;MQ=60;MQRankSum=0;QD=20.48;ReadPosRankSum=0.77;SOR=5.235	GT:AD:DP:GQ:PL	1:2,40:42:99:870,0
LT962479.2	734272	.	A	AT	4699.01	PASS	AC=1;AF=1;AN=1;BaseQRankSum=-1.523;DP=205;FS=0;MLEAC=1;MLEAF=1;MQ=60;MQRankSum=0;QD=26.4;ReadPosRankSum=-0.35;SOR=0.256	GT:AD:DP:GQ:PL	1:1,177:178:99:4709,0
LT962479.2	889247	.	A	AT	5529.01	PASS	AC=1;AF=1;AN=1;BaseQRankSum=1.677;DP=234;FS=3.121;MLEAC=1;MLEAF=1;MQ=60;MQRankSum=0;QD=27.78;ReadPosRankSum=1.68;SOR=0.32	GT:AD:DP:GQ:PL	1:1,198:199:99:5539,0
LT962479.2	1707737	.	G	GA	3053.01	PASS	AC=1;AF=1;AN=1;DP=150;FS=0;MLEAC=1;MLEAF=1;MQ=59.89;QD=26.55;SOR=5.211	GT:AD:DP:GQ:PL	1:0,115:115:99:3063,0
LT962479.2	1826940	.	AC	A	555.01	PASS	AC=1;AF=1;AN=1;DP=23;FS=0;MLEAC=1;MLEAF=1;MQ=35.39;QD=34.69;SOR=5.67	GT:AD:DP:GQ:PL	1:0,16:16:99:565,0
FR839632.1	1750	.	T	TA	189432	PASS	AC=1;AF=1;AN=1;BaseQRankSum=3.085;DP=7061;FS=0;MLEAC=1;MLEAF=1;MQ=60;MQRankSum=-0.002;QD=29.06;ReadPosRankSum=-0.806;SOR=0.079	GT:AD:DP:GQ:PL	1:37,6481:6518:99:189442,0
FR839632.1	10141	.	G	GA	181804	PASS	AC=1;AF=1;AN=1;BaseQRankSum=1.438;DP=7284;FS=0;MLEAC=1;MLEAF=1;MQ=60;MQRankSum=-0.002;QD=27.35;ReadPosRankSum=3.956;SOR=0.03	GT:AD:DP:GQ:PL	1:51,6597:6648:99:181814,0
FR839632.1	17142	.	T	TA	253789	PASS	AC=1;AF=1;AN=1;BaseQRankSum=3.33;DP=7140;FS=0;MLEAC=1;MLEAF=1;MQ=60;MQRankSum=-0.005;QD=32.46;ReadPosRankSum=1.08;SOR=0.37	GT:AD:DP:GQ:PL	1:47,6734:6781:99:253799,0
FR839632.1	17148	.	T	TA	182191	PASS	AC=1;AF=1;AN=1;BaseQRankSum=1.696;DP=7084;FS=0;MLEAC=1;MLEAF=1;MQ=60;MQRankSum=-0.119;QD=28.21;ReadPosRankSum=0.089;SOR=0.534	GT:AD:DP:GQ:PL	1:24,6435:6459:99:182201,0
