# Supplementary material for: Scalable protein production by Komagataella phaffii enabled by ARS plasmids and carbon source-based selection
Source: Microb Cell Fact. 2024 Apr 20;23:116. doi: 10.1186/s12934-024-02368-3 (PMC11031860; doi:10.1186/s12934-024-02368-3)
Supplement: Supplementary file 2 — Supplementary Material 2 [file 12934_2024_2368_MOESM2_ESM.zip › Supplementary_File_2/BSYBG11gut1_integrative_reference/FW001Median_gridss_pass.vcf]

##fileformat=VCFv4.2
##FILTER=<ID=PASS,Description="All filters passed">
##ALT=<ID=INV,Description="Inversion">
##FILTER=<ID=ASSEMBLY_ONLY,Description="Variant is supported only by assembly evidence.">
##FILTER=<ID=ASSEMBLY_TOO_FEW_READ,Description="Not enough reads contribute to this assembly as specified by 'assembly.minReads'">
##FILTER=<ID=ASSEMBLY_TOO_SHORT,Description="This assembly is shorter than a read length">
##FILTER=<ID=INSUFFICIENT_SUPPORT,Description="Does not reach the required threshold quality for calling as specified by 'variantcalling.minScore'">
##FILTER=<ID=LOW_QUAL,Description="Low quality call as specified by 'variantcalling.lowQuality'">
##FILTER=<ID=NO_ASSEMBLY,Description="No assembly supporting this variant could be found.">
##FILTER=<ID=REF,Description="Breakpoint corresponds to reference allele">
##FILTER=<ID=SINGLE_ASSEMBLY,Description="Only one side of the breakpoint could be assembled.">
##FILTER=<ID=SINGLE_SUPPORT,Description="Supported by fewer than 'variantcalling.minReads' fragments">
##FILTER=<ID=SMALL_EVENT,Description="Event size is smaller than the minimum reportable size specified by 'variantcalling.minSize'">
##FORMAT=<ID=ASQ,Number=1,Type=Float,Description="Pro-rata quality score contribution of assemblies supporting breakpoint">
##FORMAT=<ID=ASRP,Number=1,Type=Integer,Description="Count of read pairs incorporated into any breakpoint assembly">
##FORMAT=<ID=ASSR,Number=1,Type=Integer,Description="Count of split, soft clipped or indel-containing reads incorporated into any breakpoint assemblies">
##FORMAT=<ID=BANRP,Number=1,Type=Integer,Description="Count of read pairs at this breakend assembled into a contig that does not support the breakpoint.">
##FORMAT=<ID=BANRPQ,Number=1,Type=Float,Description="Quality score of read pairs at this breakend assembled into a contig that does not support the breakpoint.">
##FORMAT=<ID=BANSR,Number=1,Type=Integer,Description="Count of split reads at this breakend assembled into a contig that does not support the breakpoint.">
##FORMAT=<ID=BANSRQ,Number=1,Type=Float,Description="Quality score of split reads at this breakend assembled into a contig that does not support the breakpoint.">
##FORMAT=<ID=BAQ,Number=1,Type=Float,Description="Pro-rata quality score contribution of assemblies supporting just local breakend">
##FORMAT=<ID=BASRP,Number=1,Type=Integer,Description="Count of read pairs incorporated into any breakend assembly">
##FORMAT=<ID=BASSR,Number=1,Type=Integer,Description="Count of split, soft clipped or indel-containing reads incorporated into any breakend assemblies">
##FORMAT=<ID=BQ,Number=1,Type=Float,Description="Quality score of breakend evidence after evidence reallocation">
##FORMAT=<ID=BSC,Number=1,Type=Integer,Description="Count of soft clips supporting just local breakend per category">
##FORMAT=<ID=BSCQ,Number=1,Type=Float,Description="Quality score of soft clips supporting just local breakend per category">
##FORMAT=<ID=BUM,Number=1,Type=Integer,Description="Count of read pairs (with one read unmapped) supporting just local breakend per category">
##FORMAT=<ID=BUMQ,Number=1,Type=Float,Description="Quality score of read pairs (with one read unmapped) supporting just local breakend per category">
##FORMAT=<ID=BVF,Number=1,Type=Integer,Description="Count of fragments providing breakend for the variant allele.">
##FORMAT=<ID=CASQ,Number=1,Type=Float,Description="Pro-rata quality score of complex compound breakpoint assemblies supporting breakpoint from elsewhere">
##FORMAT=<ID=GT,Number=1,Type=String,Description="Genotype">
##FORMAT=<ID=IC,Number=1,Type=Integer,Description="Count of read indels supporting breakpoint per category">
##FORMAT=<ID=IQ,Number=1,Type=Float,Description="Quality score of read indels supporting breakpoint per category">
##FORMAT=<ID=QUAL,Number=1,Type=Float,Description="Quality score of breakend evidence after evidence reallocation">
##FORMAT=<ID=RASQ,Number=1,Type=Float,Description="Pro-rata quality score contribution of assemblies supporting breakpoint from remote breakend">
##FORMAT=<ID=REF,Number=1,Type=Integer,Description="Count of reads mapping across this breakend">
##FORMAT=<ID=REFPAIR,Number=1,Type=Integer,Description="Count of reference read pairs spanning this breakend supporting the reference allele">
##FORMAT=<ID=RF,Number=1,Type=Integer,Description="Reference fragments. Count of fragments supporting the reference allele and not the variant allele.">
##FORMAT=<ID=RP,Number=1,Type=Integer,Description="Count of read pairs supporting breakpoint per category">
##FORMAT=<ID=RPQ,Number=1,Type=Float,Description="Quality score of read pairs supporting breakpoint per category">
##FORMAT=<ID=SR,Number=1,Type=Integer,Description="Count of split reads supporting breakpoint per category">
##FORMAT=<ID=SRQ,Number=1,Type=Float,Description="Quality score of split reads supporting breakpoint per category">
##FORMAT=<ID=VF,Number=1,Type=Integer,Description="Count of fragments supporting the variant breakpoint allele and not the reference allele.">
##INFO=<ID=AS,Number=1,Type=Integer,Description="Count of assemblies supporting breakpoint">
##INFO=<ID=ASC,Number=1,Type=String,Description="CIGAR encoding assembly contig anchoring alignments. Local assemblies are excluded due to https://github.com/PapenfussLab/gridss/issues/213.">
##INFO=<ID=ASQ,Number=1,Type=Float,Description="Quality score of assemblies supporting breakpoint">
##INFO=<ID=ASRP,Number=1,Type=Integer,Description="Count of read pairs incorporated into any breakpoint assembly">
##INFO=<ID=ASSR,Number=1,Type=Integer,Description="Count of split, soft clipped or indel-containing reads incorporated into any breakpoint assemblies">
##INFO=<ID=BA,Number=1,Type=Integer,Description="Count of assemblies supporting just local breakend">
##INFO=<ID=BANRP,Number=1,Type=Integer,Description="Count of read pairs at this breakend assembled into a contig that does not support the breakpoint.">
##INFO=<ID=BANRPQ,Number=1,Type=Float,Description="Quality score of read pairs at this breakend assembled into a contig that does not support the breakpoint.">
##INFO=<ID=BANSR,Number=1,Type=Integer,Description="Count of split reads at this breakend assembled into a contig that does not support the breakpoint.">
##INFO=<ID=BANSRQ,Number=1,Type=Float,Description="Quality score of split reads at this breakend assembled into a contig that does not support the breakpoint.">
##INFO=<ID=BAQ,Number=1,Type=Float,Description="Quality score of assemblies supporting just local breakend">
##INFO=<ID=BASRP,Number=1,Type=Integer,Description="Count of read pairs incorporated into any breakend assembly">
##INFO=<ID=BASSR,Number=1,Type=Integer,Description="Count of split, soft clipped or indel-containing reads incorporated into any breakend assemblies">
##INFO=<ID=BEALN,Number=.,Type=String,Description="Potential alignment locations of breakend sequence in the format chr:start|strand|cigar|mapq. Depending on the alignment information available, strand and mapq may be empty.">
##INFO=<ID=BEID,Number=.,Type=String,Description="Identifiers of assemblies supporting the variant.">
##INFO=<ID=BEIDH,Number=.,Type=Integer,Description="Remote chimeric alignment offset of corresponding BEID assembly.">
##INFO=<ID=BEIDL,Number=.,Type=Integer,Description="Local chimeric alignment offset of corresponding BEID assembly.">
##INFO=<ID=BENAMES,Number=.,Type=String,Description="Read names of all reads providing direct breakend support.">
##INFO=<ID=BPNAMES,Number=.,Type=String,Description="Read names of all reads providing direct breakpoint support.">
##INFO=<ID=BQ,Number=1,Type=Float,Description="Quality score of breakend evidence">
##INFO=<ID=BSC,Number=1,Type=Integer,Description="Count of soft clips supporting just local breakend">
##INFO=<ID=BSCQ,Number=1,Type=Float,Description="Quality score of soft clips supporting just local breakend">
##INFO=<ID=BUM,Number=1,Type=Integer,Description="Count of read pairs (with one read unmapped) supporting just local breakend">
##INFO=<ID=BUMQ,Number=1,Type=Float,Description="Quality score of read pairs (with one read unmapped) supporting just local breakend">
##INFO=<ID=BVF,Number=1,Type=Integer,Description="Count of fragments providing breakend for the variant allele.">
##INFO=<ID=CAS,Number=1,Type=Integer,Description="Count of complex compound breakpoint assemblies supporting breakpoint from elsewhere">
##INFO=<ID=CASQ,Number=1,Type=Float,Description="Quality score of complex compound breakpoint assemblies supporting breakpoint from elsewhere">
##INFO=<ID=CIEND,Number=2,Type=Integer,Description="Confidence interval around END for imprecise variants">
##INFO=<ID=CIPOS,Number=2,Type=Integer,Description="Confidence interval around POS for imprecise variants">
##INFO=<ID=CIRPOS,Number=2,Type=Integer,Description="Confidence interval around remote breakend POS for imprecise variants">
##INFO=<ID=CQ,Number=1,Type=Float,Description="Breakpoint quality score before evidence reallocation">
##INFO=<ID=END,Number=1,Type=Integer,Description="Stop position of the interval">
##INFO=<ID=EVENT,Number=1,Type=String,Description="ID of event associated to breakend">
##INFO=<ID=HOMLEN,Number=.,Type=Integer,Description="Length of base pair identical micro-homology at event breakpoints">
##INFO=<ID=HOMSEQ,Number=.,Type=String,Description="Sequence of base pair identical micro-homology at event breakpoints">
##INFO=<ID=IC,Number=1,Type=Integer,Description="Count of read indels supporting breakpoint">
##INFO=<ID=IHOMPOS,Number=2,Type=Integer,Description="Position of inexact homology">
##INFO=<ID=IMPRECISE,Number=0,Type=Flag,Description="Imprecise structural variation">
##INFO=<ID=IQ,Number=1,Type=Float,Description="Quality score of read indels supporting breakpoint">
##INFO=<ID=PARID,Number=1,Type=String,Description="ID of partner breakend">
##INFO=<ID=RAS,Number=1,Type=Integer,Description="Count of assemblies supporting breakpoint from remote breakend">
##INFO=<ID=RASQ,Number=1,Type=Float,Description="Quality score of assemblies supporting breakpoint from remote breakend">
##INFO=<ID=REF,Number=1,Type=Integer,Description="Count of reads mapping across this breakend">
##INFO=<ID=REFPAIR,Number=1,Type=Integer,Description="Count of reference read pairs spanning this breakend supporting the reference allele">
##INFO=<ID=RF,Number=1,Type=Integer,Description="Reference fragments. Count of fragments supporting the reference allele and not the variant allele.">
##INFO=<ID=RP,Number=1,Type=Integer,Description="Count of read pairs supporting breakpoint">
##INFO=<ID=RPQ,Number=1,Type=Float,Description="Quality score of read pairs supporting breakpoint">
##INFO=<ID=RSI,Number=.,Type=Integer,Description="Support interval offsets of partner breakend.">
##INFO=<ID=SB,Number=1,Type=Float,Description="Strand bias of the reads supporting the variant. 1 indicates that reads would be aligned to the positive strand if the reference was changed to the variant allele. 0 indicates that reads bases would be aligned to the negative strand if the reference was changed to the variant allele. Strand bias is calculated purely from supporting reads and exclude read pair support since these are 100% strand bias. Note that reads both directly supporting the variant, and supporting via assembly will be double-counted. Both breakpoint and breakend supporting reads are included.">
##INFO=<ID=SC,Number=1,Type=String,Description="CIGAR for displaying anchoring alignment of any contributing evidence and microhomologies. Local assemblies are excluded due to https://github.com/PapenfussLab/gridss/issues/213">
##INFO=<ID=SELF,Number=0,Type=Flag,Description="Indicates a breakpoint is self-intersecting">
##INFO=<ID=SI,Number=.,Type=Integer,Description="Support interval offsets from breakend position in which at least one supporting read/read pair/assembly is mapped.">
##INFO=<ID=SR,Number=1,Type=Integer,Description="Count of split reads supporting breakpoint">
##INFO=<ID=SRQ,Number=1,Type=Float,Description="Quality score of split reads supporting breakpoint">
##INFO=<ID=SVLEN,Number=.,Type=Integer,Description="Difference in length between REF and ALT alleles">
##INFO=<ID=SVTYPE,Number=1,Type=String,Description="Type of structural variant">
##INFO=<ID=VF,Number=1,Type=Integer,Description="Count of fragments supporting the variant breakpoint allele and not the reference allele.">
##contig=<ID=LT962476.2,length=2895357>
##contig=<ID=LT962477.2,length=2396459>
##contig=<ID=LT962478.2,length=2263464>
##contig=<ID=LT962479.2,length=1827946>
##contig=<ID=FR839632.1,length=35683>
##contig=<ID=MG491503.1,length=13092>
##contig=<ID=MG491504.1,length=9448>
##contig=<ID=Linear,length=6344>
##gridssVersion=2.5.0-gridss
##bcftools_filterVersion=1.11+htslib-1.11
##bcftools_filterCommand=filter -e 'FILTER ~ "LOW_QUAL"' -O v -o /workdir/FW001Median/gridss/FW001Median_gridss_pass.vcf --threads 16 /workdir/FW001Median/gridss/FW001Median_gridss_raw.vcf; Date=Sun Mar 10 14:37:34 2024
#CHROM	POS	ID	REF	ALT	QUAL	FILTER	INFO	FORMAT	FW001Median
LT962476.2	1728	gridss0f_5b	C	CGTGTAGTGAAACACACA.	1140	PASS	AS=0;ASC=1X;ASQ=0;ASRP=0;ASSR=0;BA=1;BANRP=0;BANRPQ=0;BANSR=0;BANSRQ=0;BAQ=480;BASRP=0;BASSR=8;BEID=asm0-2;BEIDH=-1;BEIDL=0;BQ=1140;BSC=11;BSCQ=660;BUM=0;BUMQ=0;BVF=11;CAS=0;CASQ=0;CQ=1020;EVENT=gridss0f_5;IC=0;IQ=0;RAS=0;RASQ=0;REF=211;REFPAIR=351;RP=0;RPQ=0;SB=1;SC=1X;SR=0;SRQ=0;SVTYPE=BND;VF=0	GT:ASQ:ASRP:ASSR:BANRP:BANRPQ:BANSR:BANSRQ:BAQ:BASRP:BASSR:BQ:BSC:BSCQ:BUM:BUMQ:BVF:CASQ:IC:IQ:QUAL:RASQ:REF:REFPAIR:RP:RPQ:SR:SRQ:VF	.:0:0:0:0:0:0:0:480:0:8:1140:11:660:0:0:11:0:0:0:0:0:211:351:0:0:0:0:0
LT962476.2	94367	gridss0b_279b	A	.CTTATATTTTTTTGATATTATAAAAA	1680	PASS	AS=0;ASC=1X;ASQ=0;ASRP=0;ASSR=0;BA=3;BANRP=0;BANRPQ=0;BANSR=0;BANSRQ=0;BAQ=840;BASRP=0;BASSR=14;BEID=asm0-50607,asm0-50608,asm0-50611;BEIDH=-1,-1,-1;BEIDL=24,25,21;BQ=1680;BSC=14;BSCQ=840;BUM=0;BUMQ=0;BVF=14;CAS=0;CASQ=0;CQ=1920;EVENT=gridss0b_279;IC=0;IQ=0;RAS=0;RASQ=0;REF=162;REFPAIR=297;RP=0;RPQ=0;SB=0;SC=1X;SR=0;SRQ=0;SVTYPE=BND;VF=0	GT:ASQ:ASRP:ASSR:BANRP:BANRPQ:BANSR:BANSRQ:BAQ:BASRP:BASSR:BQ:BSC:BSCQ:BUM:BUMQ:BVF:CASQ:IC:IQ:QUAL:RASQ:REF:REFPAIR:RP:RPQ:SR:SRQ:VF	.:0:0:0:0:0:0:0:840:0:14:1680:14:840:0:0:14:0:0:0:0:0:162:297:0:0:0:0:0
LT962476.2	184416	gridss0b_493b	A	.GGTACGGAACA	1560	PASS	AS=0;ASC=1X;ASQ=0;ASRP=0;ASSR=0;BA=2;BANRP=0;BANRPQ=0;BANSR=0;BANSRQ=0;BAQ=720;BASRP=0;BASSR=12;BEID=asm0-51066,asm0-51078;BEIDH=-1,-1;BEIDL=10,8;BQ=1560;BSC=14;BSCQ=840;BUM=0;BUMQ=0;BVF=14;CAS=0;CASQ=0;CQ=1260;EVENT=gridss0b_493;IC=0;IQ=0;RAS=0;RASQ=0;REF=157;REFPAIR=300;RP=0;RPQ=0;SB=0;SC=1X;SR=0;SRQ=0;SVTYPE=BND;VF=0	GT:ASQ:ASRP:ASSR:BANRP:BANRPQ:BANSR:BANSRQ:BAQ:BASRP:BASSR:BQ:BSC:BSCQ:BUM:BUMQ:BVF:CASQ:IC:IQ:QUAL:RASQ:REF:REFPAIR:RP:RPQ:SR:SRQ:VF	.:0:0:0:0:0:0:0:720:0:12:1560:14:840:0:0:14:0:0:0:0:0:157:300:0:0:0:0:0
LT962476.2	209133	gridss0b_551b	G	.CGTAACTAAATCTTTTAATTTTAATTAAACG	2220	PASS	AS=0;ASC=1X;ASQ=0;ASRP=0;ASSR=0;BA=3;BANRP=0;BANRPQ=0;BANSR=0;BANSRQ=0;BAQ=1080;BASRP=0;BASSR=18;BEID=asm0-51207,asm0-51208,asm0-51209;BEIDH=-1,-1,-1;BEIDL=30,20,25;BQ=2220;BSC=19;BSCQ=1140;BUM=0;BUMQ=0;BVF=19;CAS=0;CASQ=0;CQ=1560;EVENT=gridss0b_551;IC=0;IQ=0;RAS=0;RASQ=0;REF=197;REFPAIR=255;RP=0;RPQ=0;SB=0;SC=1X;SR=0;SRQ=0;SVTYPE=BND;VF=0	GT:ASQ:ASRP:ASSR:BANRP:BANRPQ:BANSR:BANSRQ:BAQ:BASRP:BASSR:BQ:BSC:BSCQ:BUM:BUMQ:BVF:CASQ:IC:IQ:QUAL:RASQ:REF:REFPAIR:RP:RPQ:SR:SRQ:VF	.:0:0:0:0:0:0:0:1080:0:18:2220:19:1140:0:0:19:0:0:0:0:0:197:255:0:0:0:0:0
LT962476.2	239043	gridss0b_643b	A	.TTGTCTCTTTTCAAAACTGTAAAACACA	1480	PASS	AS=0;ASC=1X;ASQ=0;ASRP=0;ASSR=0;BA=2;BANRP=0;BANRPQ=0;BANSR=0;BANSRQ=0;BAQ=360;BASRP=0;BASSR=6;BEID=asm0-51368,asm0-51371;BEIDH=-1,-1;BEIDL=27,13;BQ=1480;BSC=19;BSCQ=1120;BUM=0;BUMQ=0;BVF=19;CAS=0;CASQ=0;CQ=1200;EVENT=gridss0b_643;IC=0;IQ=0;RAS=0;RASQ=0;REF=197;REFPAIR=294;RP=0;RPQ=0;SB=0;SC=1X;SR=0;SRQ=0;SVTYPE=BND;VF=0	GT:ASQ:ASRP:ASSR:BANRP:BANRPQ:BANSR:BANSRQ:BAQ:BASRP:BASSR:BQ:BSC:BSCQ:BUM:BUMQ:BVF:CASQ:IC:IQ:QUAL:RASQ:REF:REFPAIR:RP:RPQ:SR:SRQ:VF	.:0:0:0:0:0:0:0:360:0:6:1480:19:1120:0:0:19:0:0:0:0:0:197:294:0:0:0:0:0
LT962476.2	400811	gridss0f_1048b	T	TTGCTGGTGTCGCCATC.	1313	PASS	AS=0;ASC=1X;ASQ=0;ASRP=0;ASSR=0;BA=1;BANRP=0;BANRPQ=0;BANSR=0;BANSRQ=0;BAQ=600;BASRP=0;BASSR=10;BEID=asm0-2218;BEIDH=-1;BEIDL=0;BQ=1313;BSC=11;BSCQ=653;BUM=1;BUMQ=60;BVF=12;CAS=0;CASQ=0;CQ=1260;EVENT=gridss0f_1048;IC=0;IQ=0;RAS=0;RASQ=0;REF=171;REFPAIR=300;RP=0;RPQ=0;SB=0.952381;SC=1X;SR=0;SRQ=0;SVTYPE=BND;VF=0	GT:ASQ:ASRP:ASSR:BANRP:BANRPQ:BANSR:BANSRQ:BAQ:BASRP:BASSR:BQ:BSC:BSCQ:BUM:BUMQ:BVF:CASQ:IC:IQ:QUAL:RASQ:REF:REFPAIR:RP:RPQ:SR:SRQ:VF	.:0:0:0:0:0:0:0:600:0:10:1313:11:653:1:60:12:0:0:0:0:0:171:300:0:0:0:0:0
LT962476.2	810445	gridss0b_2025b	C	.ACCGCGTCCCCCC	1980	PASS	AS=0;ASC=1X;ASQ=0;ASRP=0;ASSR=0;BA=3;BANRP=0;BANRPQ=0;BANSR=0;BANSRQ=0;BAQ=840;BASRP=0;BASSR=14;BEID=asm0-54447,asm0-54448,asm0-54449;BEIDH=-1,-1,-1;BEIDL=12,18,14;BQ=1980;BSC=19;BSCQ=1140;BUM=0;BUMQ=0;BVF=19;CAS=0;CASQ=0;CQ=900;EVENT=gridss0b_2025;IC=0;IQ=0;RAS=0;RASQ=0;REF=156;REFPAIR=320;RP=0;RPQ=0;SB=0;SC=1X;SR=0;SRQ=0;SVTYPE=BND;VF=0	GT:ASQ:ASRP:ASSR:BANRP:BANRPQ:BANSR:BANSRQ:BAQ:BASRP:BASSR:BQ:BSC:BSCQ:BUM:BUMQ:BVF:CASQ:IC:IQ:QUAL:RASQ:REF:REFPAIR:RP:RPQ:SR:SRQ:VF	.:0:0:0:0:0:0:0:840:0:14:1980:19:1140:0:0:19:0:0:0:0:0:156:320:0:0:0:0:0
LT962476.2	895860	gridss0f_2289b	T	TGTTTATTTATTTTTGACGTTAAAGAGTCCCT.	2640	PASS	AS=0;ASC=1X;ASQ=0;ASRP=0;ASSR=0;BA=1;BANRP=0;BANRPQ=0;BANSR=0;BANSRQ=0;BAQ=1140;BASRP=0;BASSR=19;BEID=asm0-4872;BEIDH=-1;BEIDL=0;BQ=2640;BSC=25;BSCQ=1500;BUM=0;BUMQ=0;BVF=25;CAS=0;CASQ=0;CQ=2340;EVENT=gridss0f_2289;IC=0;IQ=0;RAS=0;RASQ=0;REF=200;REFPAIR=299;RP=0;RPQ=0;SB=1;SC=1X;SR=0;SRQ=0;SVTYPE=BND;VF=0	GT:ASQ:ASRP:ASSR:BANRP:BANRPQ:BANSR:BANSRQ:BAQ:BASRP:BASSR:BQ:BSC:BSCQ:BUM:BUMQ:BVF:CASQ:IC:IQ:QUAL:RASQ:REF:REFPAIR:RP:RPQ:SR:SRQ:VF	.:0:0:0:0:0:0:0:1140:0:19:2640:25:1500:0:0:25:0:0:0:0:0:200:299:0:0:0:0:0
LT962476.2	1013477	gridss0f_2618b	C	CCCCCCCCCCCCATGCCCAAGG.	1020	PASS	AS=0;ASC=1X;ASQ=0;ASRP=0;ASSR=0;BA=1;BANRP=0;BANRPQ=0;BANSR=0;BANSRQ=0;BAQ=300;BASRP=0;BASSR=5;BEID=asm0-5533;BEIDH=-1;BEIDL=0;BQ=1020;BSC=12;BSCQ=720;BUM=0;BUMQ=0;BVF=12;CAS=0;CASQ=0;CQ=660;EVENT=gridss0f_2618;IC=0;IQ=0;RAS=0;RASQ=0;REF=196;REFPAIR=190;RP=0;RPQ=0;SB=1;SC=1X;SR=0;SRQ=0;SVTYPE=BND;VF=0	GT:ASQ:ASRP:ASSR:BANRP:BANRPQ:BANSR:BANSRQ:BAQ:BASRP:BASSR:BQ:BSC:BSCQ:BUM:BUMQ:BVF:CASQ:IC:IQ:QUAL:RASQ:REF:REFPAIR:RP:RPQ:SR:SRQ:VF	.:0:0:0:0:0:0:0:300:0:5:1020:12:720:0:0:12:0:0:0:0:0:196:190:0:0:0:0:0
LT962476.2	1385551	gridss0b_3508b	A	.AATTATACTACGATATTTATTTCTGTTTTTGTTATA	2820	PASS	AS=0;ASC=1X;ASQ=0;ASRP=0;ASSR=0;BA=4;BANRP=0;BANRPQ=0;BANSR=0;BANSRQ=0;BAQ=1200;BASRP=0;BASSR=20;BEID=asm0-57588,asm0-57604,asm0-57605,asm0-57606;BEIDH=-1,-1,-1,-1;BEIDL=35,23,13,20;BQ=2820;BSC=27;BSCQ=1620;BUM=0;BUMQ=0;BVF=27;CAS=0;CASQ=0;CQ=2160;EVENT=gridss0b_3508;IC=0;IQ=0;RAS=0;RASQ=0;REF=185;REFPAIR=284;RP=0;RPQ=0;SB=0;SC=1X;SR=0;SRQ=0;SVTYPE=BND;VF=0	GT:ASQ:ASRP:ASSR:BANRP:BANRPQ:BANSR:BANSRQ:BAQ:BASRP:BASSR:BQ:BSC:BSCQ:BUM:BUMQ:BVF:CASQ:IC:IQ:QUAL:RASQ:REF:REFPAIR:RP:RPQ:SR:SRQ:VF	.:0:0:0:0:0:0:0:1200:0:20:2820:27:1620:0:0:27:0:0:0:0:0:185:284:0:0:0:0:0
LT962476.2	1393846	gridss0f_3615b	A	ACCGAAGGGGGGGGGG.	1380	PASS	AS=0;ASC=1X;ASQ=0;ASRP=0;ASSR=0;BA=2;BANRP=0;BANRPQ=0;BANSR=0;BANSRQ=0;BAQ=420;BASRP=0;BASSR=7;BEID=asm0-7641,asm0-7644;BEIDH=-1,-1;BEIDL=0,0;BQ=1380;BSC=16;BSCQ=960;BUM=0;BUMQ=0;BVF=16;CAS=0;CASQ=0;CQ=660;EVENT=gridss0f_3615;IC=0;IQ=0;RAS=0;RASQ=0;REF=70;REFPAIR=179;RP=0;RPQ=0;SB=1;SC=1X;SR=0;SRQ=0;SVTYPE=BND;VF=0	GT:ASQ:ASRP:ASSR:BANRP:BANRPQ:BANSR:BANSRQ:BAQ:BASRP:BASSR:BQ:BSC:BSCQ:BUM:BUMQ:BVF:CASQ:IC:IQ:QUAL:RASQ:REF:REFPAIR:RP:RPQ:SR:SRQ:VF	.:0:0:0:0:0:0:0:420:0:7:1380:16:960:0:0:16:0:0:0:0:0:70:179:0:0:0:0:0
LT962476.2	1466591	gridss0f_3806b	T	TTTTTTTTTGTTGAACCTAT.	4080	PASS	AS=0;ASC=1X;ASQ=0;ASRP=0;ASSR=0;BA=2;BANRP=0;BANRPQ=0;BANSR=0;BANSRQ=0;BAQ=2040;BASRP=0;BASSR=34;BEID=asm0-8007,asm0-8009;BEIDH=-1,-1;BEIDL=0,0;BQ=4080;BSC=34;BSCQ=2040;BUM=0;BUMQ=0;BVF=34;CAS=0;CASQ=0;CQ=3540;EVENT=gridss0f_3806;IC=0;IQ=0;RAS=0;RASQ=0;REF=198;REFPAIR=268;RP=0;RPQ=0;SB=1;SC=1X;SR=0;SRQ=0;SVTYPE=BND;VF=0	GT:ASQ:ASRP:ASSR:BANRP:BANRPQ:BANSR:BANSRQ:BAQ:BASRP:BASSR:BQ:BSC:BSCQ:BUM:BUMQ:BVF:CASQ:IC:IQ:QUAL:RASQ:REF:REFPAIR:RP:RPQ:SR:SRQ:VF	.:0:0:0:0:0:0:0:2040:0:34:4080:34:2040:0:0:34:0:0:0:0:0:198:268:0:0:0:0:0
LT962476.2	1511169	gridss0f_3916b	T	TGTTTGTTTTTG.	1560	PASS	AS=0;ASC=1X;ASQ=0;ASRP=0;ASSR=0;BA=2;BANRP=0;BANRPQ=0;BANSR=0;BANSRQ=0;BAQ=660;BASRP=0;BASSR=11;BEID=asm0-8220,asm0-8222;BEIDH=-1,-1;BEIDL=0,0;BQ=1560;BSC=15;BSCQ=900;BUM=0;BUMQ=0;BVF=15;CAS=0;CASQ=0;CQ=840;EVENT=gridss0f_3916;IC=0;IQ=0;RAS=0;RASQ=0;REF=201;REFPAIR=210;RP=0;RPQ=0;SB=1;SC=1X;SR=0;SRQ=0;SVTYPE=BND;VF=0	GT:ASQ:ASRP:ASSR:BANRP:BANRPQ:BANSR:BANSRQ:BAQ:BASRP:BASSR:BQ:BSC:BSCQ:BUM:BUMQ:BVF:CASQ:IC:IQ:QUAL:RASQ:REF:REFPAIR:RP:RPQ:SR:SRQ:VF	.:0:0:0:0:0:0:0:660:0:11:1560:15:900:0:0:15:0:0:0:0:0:201:210:0:0:0:0:0
LT962476.2	1607022	gridss0b_4046b	A	.TACACTCAGGCCAACACA	1020	PASS	AS=0;ASC=1X;ASQ=0;ASRP=0;ASSR=0;BA=1;BANRP=0;BANRPQ=0;BANSR=0;BANSRQ=0;BAQ=360;BASRP=0;BASSR=6;BEID=asm0-58716;BEIDH=-1;BEIDL=17;BQ=1020;BSC=11;BSCQ=660;BUM=0;BUMQ=0;BVF=11;CAS=0;CASQ=0;CQ=780;EVENT=gridss0b_4046;IC=0;IQ=0;RAS=0;RASQ=0;REF=235;REFPAIR=296;RP=0;RPQ=0;SB=0;SC=1X;SR=0;SRQ=0;SVTYPE=BND;VF=0	GT:ASQ:ASRP:ASSR:BANRP:BANRPQ:BANSR:BANSRQ:BAQ:BASRP:BASSR:BQ:BSC:BSCQ:BUM:BUMQ:BVF:CASQ:IC:IQ:QUAL:RASQ:REF:REFPAIR:RP:RPQ:SR:SRQ:VF	.:0:0:0:0:0:0:0:360:0:6:1020:11:660:0:0:11:0:0:0:0:0:235:296:0:0:0:0:0
LT962476.2	1682390	gridss0f_4368b	C	CAAATCTAATCCCTC.	1080	PASS	AS=0;ASC=1X;ASQ=0;ASRP=0;ASSR=0;BA=2;BANRP=0;BANRPQ=0;BANSR=0;BANSRQ=0;BAQ=360;BASRP=0;BASSR=6;BEID=asm0-9145,asm0-9160;BEIDH=-1,-1;BEIDL=0,0;BQ=1080;BSC=11;BSCQ=660;BUM=1;BUMQ=60;BVF=12;CAS=0;CASQ=0;CQ=780;EVENT=gridss0f_4368;IC=0;IQ=0;RAS=0;RASQ=0;REF=182;REFPAIR=242;RP=0;RPQ=0;SB=1;SC=1X;SR=0;SRQ=0;SVTYPE=BND;VF=0	GT:ASQ:ASRP:ASSR:BANRP:BANRPQ:BANSR:BANSRQ:BAQ:BASRP:BASSR:BQ:BSC:BSCQ:BUM:BUMQ:BVF:CASQ:IC:IQ:QUAL:RASQ:REF:REFPAIR:RP:RPQ:SR:SRQ:VF	.:0:0:0:0:0:0:0:360:0:6:1080:11:660:1:60:12:0:0:0:0:0:182:242:0:0:0:0:0
LT962476.2	2534835	gridss0b_6451b	A	.GTACTCAAAAATTTCTGCGACCCAAAAATTTTCAACAA	1140	PASS	AS=0;ASC=1X;ASQ=0;ASRP=0;ASSR=0;BA=2;BANRP=0;BANRPQ=0;BANSR=0;BANSRQ=0;BAQ=480;BASRP=0;BASSR=8;BEID=asm0-63698,asm0-63699;BEIDH=-1,-1;BEIDL=37,22;BQ=1140;BSC=11;BSCQ=660;BUM=0;BUMQ=0;BVF=11;CAS=0;CASQ=0;CQ=1020;EVENT=gridss0b_6451;IC=0;IQ=0;RAS=0;RASQ=0;REF=186;REFPAIR=274;RP=0;RPQ=0;SB=0;SC=1X;SR=0;SRQ=0;SVTYPE=BND;VF=0	GT:ASQ:ASRP:ASSR:BANRP:BANRPQ:BANSR:BANSRQ:BAQ:BASRP:BASSR:BQ:BSC:BSCQ:BUM:BUMQ:BVF:CASQ:IC:IQ:QUAL:RASQ:REF:REFPAIR:RP:RPQ:SR:SRQ:VF	.:0:0:0:0:0:0:0:480:0:8:1140:11:660:0:0:11:0:0:0:0:0:186:274:0:0:0:0:0
LT962476.2	2659213	gridss0b_6797b	A	.GTGCCGGGTGTGTGCCACCCGGGCAAA	1402	PASS	AS=0;ASC=1X;ASQ=0;ASRP=0;ASSR=0;BA=2;BANRP=0;BANRPQ=0;BANSR=0;BANSRQ=0;BAQ=611;BASRP=0;BASSR=11;BEID=asm0-64452,asm0-64453;BEIDH=-1,-1;BEIDL=26,20;BQ=1402;BSC=14;BSCQ=791;BUM=0;BUMQ=0;BVF=14;CAS=0;CASQ=0;CQ=1402;EVENT=gridss0b_6797;IC=0;IQ=0;RAS=0;RASQ=0;REF=166;REFPAIR=256;RP=0;RPQ=0;SB=0;SC=1X;SR=0;SRQ=0;SVTYPE=BND;VF=0	GT:ASQ:ASRP:ASSR:BANRP:BANRPQ:BANSR:BANSRQ:BAQ:BASRP:BASSR:BQ:BSC:BSCQ:BUM:BUMQ:BVF:CASQ:IC:IQ:QUAL:RASQ:REF:REFPAIR:RP:RPQ:SR:SRQ:VF	.:0:0:0:0:0:0:0:611:0:11:1402:14:791:0:0:14:0:0:0:0:0:166:256:0:0:0:0:0
LT962476.2	2687508	gridss0f_6973b	T	TTTTGATAA.	3660	PASS	AS=0;ASC=1X;ASQ=0;ASRP=0;ASSR=0;BA=4;BANRP=0;BANRPQ=0;BANSR=0;BANSRQ=0;BAQ=1440;BASRP=0;BASSR=24;BEID=asm0-14568,asm0-14572,asm0-14574,asm0-14575;BEIDH=-1,-1,-1,-1;BEIDL=0,0,0,0;BQ=3660;BSC=37;BSCQ=2220;BUM=0;BUMQ=0;BVF=37;CAS=0;CASQ=0;CQ=1620;EVENT=gridss0f_6973;IC=0;IQ=0;RAS=0;RASQ=0;REF=203;REFPAIR=302;RP=0;RPQ=0;SB=1;SC=1X;SR=0;SRQ=0;SVTYPE=BND;VF=0	GT:ASQ:ASRP:ASSR:BANRP:BANRPQ:BANSR:BANSRQ:BAQ:BASRP:BASSR:BQ:BSC:BSCQ:BUM:BUMQ:BVF:CASQ:IC:IQ:QUAL:RASQ:REF:REFPAIR:RP:RPQ:SR:SRQ:VF	.:0:0:0:0:0:0:0:1440:0:24:3660:37:2220:0:0:37:0:0:0:0:0:203:302:0:0:0:0:0
LT962476.2	2782090	gridss0b_7101b	A	.AATAACTGGTTTTATTTGCATAAATTCAA	1560	PASS	AS=0;ASC=1X;ASQ=0;ASRP=0;ASSR=0;BA=2;BANRP=0;BANRPQ=0;BANSR=0;BANSRQ=0;BAQ=480;BASRP=0;BASSR=8;BEID=asm0-65089,asm0-65091;BEIDH=-1,-1;BEIDL=28,15;BQ=1560;BSC=18;BSCQ=1080;BUM=0;BUMQ=0;BVF=18;CAS=0;CASQ=0;CQ=1440;EVENT=gridss0b_7101;IC=0;IQ=0;RAS=0;RASQ=0;REF=142;REFPAIR=278;RP=0;RPQ=0;SB=0;SC=1X;SR=0;SRQ=0;SVTYPE=BND;VF=0	GT:ASQ:ASRP:ASSR:BANRP:BANRPQ:BANSR:BANSRQ:BAQ:BASRP:BASSR:BQ:BSC:BSCQ:BUM:BUMQ:BVF:CASQ:IC:IQ:QUAL:RASQ:REF:REFPAIR:RP:RPQ:SR:SRQ:VF	.:0:0:0:0:0:0:0:480:0:8:1560:18:1080:0:0:18:0:0:0:0:0:142:278:0:0:0:0:0
LT962476.2	2800228	gridss0fb_4089o	C	C[LT962476.2:2800250[	4929.15	PASS	AS=1;ASC=83M1X17N1X;ASQ=376;ASRP=5;ASSR=41;BA=0;BANRP=4;BANRPQ=190.15;BANSR=0;BANSRQ=0;BAQ=0;BASRP=0;BASSR=0;BEID=asm0-15222,asm0-65225,asm0-65252;BEIDH=0,0,55;BEIDL=0,0,55;BQ=886;BSC=12;BSCQ=621;BUM=6;BUMQ=265;BVF=13;CAS=0;CASQ=0;CIPOS=0,18;CIRPOS=0,18;CQ=4929.15;EVENT=gridss0fb_4089;HOMLEN=18;HOMSEQ=TTACCAGTGGGCTTATCG;IC=35;IHOMPOS=0,18;IQ=2080;PARID=gridss0fb_4089h;RAS=2;RASQ=2283;REF=80;REFPAIR=257;RP=4;RPQ=190.15;SB=0.483146;SC=151M270D222M97D83M1X17N1X;SR=0;SRQ=0;SVTYPE=BND;VF=47	GT:ASQ:ASRP:ASSR:BANRP:BANRPQ:BANSR:BANSRQ:BAQ:BASRP:BASSR:BQ:BSC:BSCQ:BUM:BUMQ:BVF:CASQ:IC:IQ:QUAL:RASQ:REF:REFPAIR:RP:RPQ:SR:SRQ:VF	.:376:5:41:4:190.15:0:0:0:0:0:886:12:621:6:265:13:0:35:2080:4929.15:2283:80:257:4:190.15:0:0:47
LT962476.2	2800250	gridss0fb_4089h	T	]LT962476.2:2800228]T	4929.15	PASS	AS=2;ASC=1X17N1X60M;ASQ=2283;ASRP=5;ASSR=41;BA=0;BANRP=0;BANRPQ=0;BANSR=0;BANSRQ=0;BAQ=0;BASRP=0;BASSR=0;BEID=asm0-15222,asm0-65225,asm0-65252;BEIDH=0,0,55;BEIDL=0,0,55;BQ=1749;BSC=24;BSCQ=1406;BUM=7;BUMQ=343;BVF=30;CAS=0;CASQ=0;CIPOS=0,18;CIRPOS=0,18;CQ=4929.15;EVENT=gridss0fb_4089;HOMLEN=18;HOMSEQ=TTACCAGTGGGCTTATCG;IC=35;IHOMPOS=0,18;IQ=2080;PARID=gridss0fb_4089o;RAS=1;RASQ=376;REF=77;REFPAIR=257;RP=4;RPQ=190.15;SB=0.386139;SC=1X17N1X107M180D99M213D202M2D151M;SR=0;SRQ=0;SVTYPE=BND;VF=47	GT:ASQ:ASRP:ASSR:BANRP:BANRPQ:BANSR:BANSRQ:BAQ:BASRP:BASSR:BQ:BSC:BSCQ:BUM:BUMQ:BVF:CASQ:IC:IQ:QUAL:RASQ:REF:REFPAIR:RP:RPQ:SR:SRQ:VF	.:2283:5:41:0:0:0:0:0:0:0:1749:24:1406:7:343:30:0:35:2080:4929.15:376:77:257:4:190.15:0:0:47
LT962476.2	2891964	gridss0bf_861o	C	]LT962479.2:1827725]C	5252.93	NO_ASSEMBLY	AS=0;ASC=1X398N1X;ASQ=0;ASRP=0;ASSR=0;BA=0;BANRP=0;BANRPQ=0;BANSR=0;BANSRQ=0;BAQ=0;BASRP=0;BASSR=0;BQ=1738;BSC=23;BSCQ=1028;BUM=13;BUMQ=710;BVF=35;CAS=0;CASQ=0;CIPOS=-199,200;CIRPOS=-220,221;CQ=5252.93;EVENT=gridss0bf_861;IC=0;IMPRECISE;IQ=0;PARID=gridss0bf_861h;RAS=0;RASQ=0;REF=2682;REFPAIR=2617;RP=160;RPQ=5252.93;SB=0.0434783;SC=1X398N1X584M;SR=0;SRQ=0;SVTYPE=BND;VF=160	GT:ASQ:ASRP:ASSR:BANRP:BANRPQ:BANSR:BANSRQ:BAQ:BASRP:BASSR:BQ:BSC:BSCQ:BUM:BUMQ:BVF:CASQ:IC:IQ:QUAL:RASQ:REF:REFPAIR:RP:RPQ:SR:SRQ:VF	.:0:0:0:0:0:0:0:0:0:0:1738:23:1028:13:710:35:0:0:0:5252.93:0:2682:2617:160:5252.93:0:0:160
LT962476.2	2892849	gridss0fb_4236o	T	T[LT962476.2:2893024[	61881.7	SINGLE_ASSEMBLY	AS=0;ASC=77M1X12N1X;ASQ=0;ASRP=0;ASSR=1359;BA=0;BANRP=0;BANRPQ=0;BANSR=0;BANSRQ=0;BAQ=0;BASRP=0;BASSR=0;BEID=asm0-65938;BEIDH=78;BEIDL=0;BQ=0;BSC=0;BSCQ=0;BUM=0;BUMQ=0;BVF=0;CAS=0;CASQ=0;CIPOS=0,13;CIRPOS=0,13;CQ=61881.7;EVENT=gridss0fb_4236;HOMLEN=13;HOMSEQ=GTTATGTAAGCTT;IC=0;IHOMPOS=0,13;IQ=0;PARID=gridss0fb_4236h;RAS=1;RASQ=61881.7;REF=5778;REFPAIR=6451;RP=0;RPQ=0;SB=0.49816;SC=77M1X12N1X;SR=0;SRQ=0;SVTYPE=BND;VF=1357	GT:ASQ:ASRP:ASSR:BANRP:BANRPQ:BANSR:BANSRQ:BAQ:BASRP:BASSR:BQ:BSC:BSCQ:BUM:BUMQ:BVF:CASQ:IC:IQ:QUAL:RASQ:REF:REFPAIR:RP:RPQ:SR:SRQ:VF	.:0:0:1359:0:0:0:0:0:0:0:0:0:0:0:0:0:0:0:0:61881.7:61881.7:5778:6451:0:0:0:0:1357
LT962476.2	2892955	gridss0fb_4240o	T	T[LT962476.2:2893024[	9309.53	NO_ASSEMBLY	AS=0;ASC=1X29N1X;ASQ=0;ASRP=0;ASSR=0;BA=0;BANRP=0;BANRPQ=0;BANSR=0;BANSRQ=0;BAQ=0;BASRP=0;BASSR=0;BQ=744;BSC=15;BSCQ=744;BUM=0;BUMQ=0;BVF=15;CAS=0;CASQ=0;CIPOS=-30,0;CIRPOS=0,30;CQ=9309.53;EVENT=gridss0fb_4240;HOMLEN=30;HOMSEQ=GTTATGTAAGCTTTGGCCATTATGTAAGCT;IC=0;IHOMPOS=0,57;IQ=0;PARID=gridss0fb_4240h;RAS=0;RASQ=0;REF=3141;REFPAIR=8373;RP=0;RPQ=0;SB=0.506024;SC=62M1X29N1X;SR=317;SRQ=9309.53;SVTYPE=BND;VF=317	GT:ASQ:ASRP:ASSR:BANRP:BANRPQ:BANSR:BANSRQ:BAQ:BASRP:BASSR:BQ:BSC:BSCQ:BUM:BUMQ:BVF:CASQ:IC:IQ:QUAL:RASQ:REF:REFPAIR:RP:RPQ:SR:SRQ:VF	.:0:0:0:0:0:0:0:0:0:0:744:15:744:0:0:15:0:0:0:9309.53:0:3141:8373:0:0:317:9309.53:317
LT962476.2	2893024	gridss0fb_4236h	G	]LT962476.2:2892849]G	61881.7	SINGLE_ASSEMBLY	AS=1;ASC=1X12N1X;ASQ=61881.7;ASRP=0;ASSR=1359;BA=0;BANRP=0;BANRPQ=0;BANSR=0;BANSRQ=0;BAQ=0;BASRP=0;BASSR=0;BEID=asm0-65938;BEIDH=0;BEIDL=78;BQ=55027;BSC=1083;BSCQ=55027;BUM=0;BUMQ=0;BVF=40;CAS=0;CASQ=0;CIPOS=0,13;CIRPOS=0,13;CQ=61881.7;EVENT=gridss0fb_4236;HOMLEN=13;HOMSEQ=GTTATGTAAGCTT;IC=0;IHOMPOS=0,13;IQ=0;PARID=gridss0fb_4236o;RAS=0;RASQ=0;REF=2648;REFPAIR=9747;RP=0;RPQ=0;SB=0.497133;SC=1X12N1X;SR=0;SRQ=0;SVTYPE=BND;VF=1357	GT:ASQ:ASRP:ASSR:BANRP:BANRPQ:BANSR:BANSRQ:BAQ:BASRP:BASSR:BQ:BSC:BSCQ:BUM:BUMQ:BVF:CASQ:IC:IQ:QUAL:RASQ:REF:REFPAIR:RP:RPQ:SR:SRQ:VF	.:61881.7:0:1359:0:0:0:0:0:0:0:55027:1083:55027:0:0:40:0:0:0:61881.7:0:2648:9747:0:0:0:0:1357
LT962476.2	2893024	gridss0fb_4240h	G	]LT962476.2:2892955]G	9309.53	NO_ASSEMBLY	AS=0;ASC=1X29N1X;ASQ=0;ASRP=0;ASSR=0;BA=0;BANRP=0;BANRPQ=0;BANSR=316;BANSRQ=9254.66;BAQ=0;BASRP=0;BASSR=0;BQ=1796;BSC=30;BSCQ=1796;BUM=0;BUMQ=0;BVF=30;CAS=0;CASQ=0;CIPOS=0,30;CIRPOS=-30,0;CQ=9309.53;EVENT=gridss0fb_4240;HOMLEN=30;HOMSEQ=GTTATGTAAGCTTTGGCCATTATGTAAGCT;IC=0;IHOMPOS=0,57;IQ=0;PARID=gridss0fb_4240o;RAS=0;RASQ=0;REF=2648;REFPAIR=9505;RP=0;RPQ=0;SB=0.489914;SC=1X29N1X87M;SR=317;SRQ=9309.53;SVTYPE=BND;VF=317	GT:ASQ:ASRP:ASSR:BANRP:BANRPQ:BANSR:BANSRQ:BAQ:BASRP:BASSR:BQ:BSC:BSCQ:BUM:BUMQ:BVF:CASQ:IC:IQ:QUAL:RASQ:REF:REFPAIR:RP:RPQ:SR:SRQ:VF	.:0:0:0:0:0:316:9254.66:0:0:0:1796:30:1796:0:0:30:0:0:0:9309.53:0:2648:9505:0:0:317:9309.53:317
LT962476.2	2893491	gridss0b_7728b	T	.CAATGGAGTACGATTT	24420	PASS	AS=0;ASC=1X;ASQ=0;ASRP=0;ASSR=0;BA=3;BANRP=0;BANRPQ=0;BANSR=0;BANSRQ=0;BAQ=12060;BASRP=0;BASSR=201;BEID=asm0-65942,asm0-65958,asm0-65961;BEIDH=-1,-1,-1;BEIDL=15,25,28;BQ=24420;BSC=206;BSCQ=12360;BUM=0;BUMQ=0;BVF=206;CAS=0;CASQ=0;CQ=23940;EVENT=gridss0b_7728;IC=0;IQ=0;RAS=0;RASQ=0;REF=5095;REFPAIR=6628;RP=0;RPQ=0;SB=0.373464;SC=1X;SR=0;SRQ=0;SVTYPE=BND;VF=0	GT:ASQ:ASRP:ASSR:BANRP:BANRPQ:BANSR:BANSRQ:BAQ:BASRP:BASSR:BQ:BSC:BSCQ:BUM:BUMQ:BVF:CASQ:IC:IQ:QUAL:RASQ:REF:REFPAIR:RP:RPQ:SR:SRQ:VF	.:0:0:0:0:0:0:0:12060:0:201:24420:206:12360:0:0:206:0:0:0:0:0:5095:6628:0:0:0:0:0
LT962476.2	2893786	gridss0b_7753b	G	.TTGTTGGTGTCG	10914	PASS	AS=0;ASC=1X;ASQ=0;ASRP=0;ASSR=0;BA=1;BANRP=0;BANRPQ=0;BANSR=0;BANSRQ=0;BAQ=5457;BASRP=0;BASSR=91;BEID=asm0-65944;BEIDH=-1;BEIDL=11;BQ=10914;BSC=91;BSCQ=5457;BUM=0;BUMQ=0;BVF=92;CAS=0;CASQ=0;CQ=10974;EVENT=gridss0b_7753;IC=0;IQ=0;RAS=0;RASQ=0;REF=4587;REFPAIR=3768;RP=0;RPQ=0;SB=0.32967;SC=1X;SR=0;SRQ=0;SVTYPE=BND;VF=0	GT:ASQ:ASRP:ASSR:BANRP:BANRPQ:BANSR:BANSRQ:BAQ:BASRP:BASSR:BQ:BSC:BSCQ:BUM:BUMQ:BVF:CASQ:IC:IQ:QUAL:RASQ:REF:REFPAIR:RP:RPQ:SR:SRQ:VF	.:0:0:0:0:0:0:0:5457:0:91:10914:91:5457:0:0:92:0:0:0:0:0:4587:3768:0:0:0:0:0
LT962476.2	2893862	gridss0b_7759b	T	.CGCGTCGACTGGACGTGTTTCCGTGTTTACGTGTTGACT	1834	PASS	AS=0;ASC=1X;ASQ=0;ASRP=0;ASSR=0;BA=4;BANRP=0;BANRPQ=0;BANSR=0;BANSRQ=0;BAQ=947;BASRP=0;BASSR=16;BEID=asm0-65948,asm0-65962,asm0-65964,asm0-65991;BEIDH=-1,-1,-1,-1;BEIDL=62,41,38,28;BQ=1834;BSC=15;BSCQ=887;BUM=0;BUMQ=0;BVF=16;CAS=0;CASQ=0;CQ=72631;EVENT=gridss0b_7759;IC=0;IQ=0;RAS=0;RASQ=0;REF=4891;REFPAIR=1959;RP=0;RPQ=0;SB=0;SC=1X;SR=0;SRQ=0;SVTYPE=BND;VF=0	GT:ASQ:ASRP:ASSR:BANRP:BANRPQ:BANSR:BANSRQ:BAQ:BASRP:BASSR:BQ:BSC:BSCQ:BUM:BUMQ:BVF:CASQ:IC:IQ:QUAL:RASQ:REF:REFPAIR:RP:RPQ:SR:SRQ:VF	.:0:0:0:0:0:0:0:947:0:16:1834:15:887:0:0:16:0:0:0:0:0:4891:1959:0:0:0:0:0
LT962476.2	2893906	gridss0bf_865o	T	]LT962478.2:1184472]TGTGGTCTTGTATCTTATCTTGTCTGGTGT	4754.98	SINGLE_ASSEMBLY	AS=1;ASC=1X;ASQ=4697.99;ASRP=0;ASSR=80;BA=0;BANRP=0;BANRPQ=0;BANSR=0;BANSRQ=0;BAQ=0;BASRP=0;BASSR=0;BEID=asm0-65940;BEIDH=0;BEIDL=64;BQ=37224;BSC=670;BSCQ=37224;BUM=0;BUMQ=0;BVF=590;CAS=0;CASQ=0;CQ=4754.98;EVENT=gridss0bf_865;IC=0;IHOMPOS=0,0;IQ=0;PARID=gridss0bf_865h;RAS=0;RASQ=0;REF=4441;REFPAIR=1711;RP=0;RPQ=0;SB=0.608761;SC=1X86M;SR=1;SRQ=56.99;SVTYPE=BND;VF=80	GT:ASQ:ASRP:ASSR:BANRP:BANRPQ:BANSR:BANSRQ:BAQ:BASRP:BASSR:BQ:BSC:BSCQ:BUM:BUMQ:BVF:CASQ:IC:IQ:QUAL:RASQ:REF:REFPAIR:RP:RPQ:SR:SRQ:VF	.:4697.99:0:80:0:0:0:0:0:0:0:37224:670:37224:0:0:590:0:0:0:4754.98:0:4441:1711:0:0:1:56.99:80
LT962476.2	2893952	gridss0fb_4263o	C	CA[LT962479.2:1822580[	23840.5	NO_ASSEMBLY	AS=0;ASC=1X;ASQ=0;ASRP=0;ASSR=0;BA=0;BANRP=0;BANRPQ=0;BANSR=0;BANSRQ=0;BAQ=0;BASRP=0;BASSR=0;BQ=0;BSC=0;BSCQ=0;BUM=0;BUMQ=0;BVF=0;CAS=0;CASQ=0;CQ=142646;EVENT=gridss0fb_4263;IC=0;IHOMPOS=0,299;IQ=0;PARID=gridss0fb_4263h;RAS=0;RASQ=0;REF=4510;REFPAIR=1174;RP=0;RPQ=0;SB=0.760259;SC=46M1X;SR=463;SRQ=23840.5;SVTYPE=BND;VF=462	GT:ASQ:ASRP:ASSR:BANRP:BANRPQ:BANSR:BANSRQ:BAQ:BASRP:BASSR:BQ:BSC:BSCQ:BUM:BUMQ:BVF:CASQ:IC:IQ:QUAL:RASQ:REF:REFPAIR:RP:RPQ:SR:SRQ:VF	.:0:0:0:0:0:0:0:0:0:0:0:0:0:0:0:0:0:0:0:23840.5:0:4510:1174:0:0:463:23840.5:462
LT962476.2	2894001	gridss0fb_4280o	G	G[LT962479.2:1822585[	143932	NO_ASSEMBLY	AS=0;ASC=1X42N1X;ASQ=0;ASRP=0;ASSR=0;BA=0;BANRP=0;BANRPQ=0;BANSR=0;BANSRQ=0;BAQ=0;BASRP=0;BASSR=0;BQ=73432;BSC=538;BSCQ=29020;BUM=756;BUMQ=44412;BVF=1068;CAS=0;CASQ=0;CIPOS=-43,0;CIRPOS=0,43;CQ=142750;EVENT=gridss0fb_4280;HOMLEN=43;HOMSEQ=AAACTCTGCGGCAAGAGAAAAAAACAACAAGTCCAACCGCGGG;IC=0;IHOMPOS=0,300;IQ=0;PARID=gridss0fb_4280h;RAS=0;RASQ=0;REF=2885;REFPAIR=1144;RP=2576;RPQ=139944;SB=0.5;SC=934M1X42N1X;SR=122;SRQ=3988.18;SVTYPE=BND;VF=2697	GT:ASQ:ASRP:ASSR:BANRP:BANRPQ:BANSR:BANSRQ:BAQ:BASRP:BASSR:BQ:BSC:BSCQ:BUM:BUMQ:BVF:CASQ:IC:IQ:QUAL:RASQ:REF:REFPAIR:RP:RPQ:SR:SRQ:VF	.:0:0:0:0:0:0:0:0:0:0:73432:538:29020:756:44412:1068:0:0:0:143932:0:2885:1144:2576:139944:122:3988.18:2697
LT962476.2	2894174	gridss0fb_4305o	C	C[LT962478.2:2257987[	15797.2	NO_ASSEMBLY	AS=0;ASC=1X215N1X;ASQ=0;ASRP=0;ASSR=0;BA=0;BANRP=0;BANRPQ=0;BANSR=0;BANSRQ=0;BAQ=0;BASRP=0;BASSR=0;BQ=7312;BSC=156;BSCQ=6140;BUM=36;BUMQ=1172;BVF=192;CAS=0;CASQ=0;CIPOS=-108,108;CIRPOS=-1,1;CQ=15699.2;EVENT=gridss0fb_4305;IC=0;IMPRECISE;IQ=0;PARID=gridss0fb_4305h;RAS=0;RASQ=0;REF=61;REFPAIR=308;RP=418;RPQ=15797.2;SB=0;SC=605M2D161M1X215N1X;SR=0;SRQ=0;SVTYPE=BND;VF=418	GT:ASQ:ASRP:ASSR:BANRP:BANRPQ:BANSR:BANSRQ:BAQ:BASRP:BASSR:BQ:BSC:BSCQ:BUM:BUMQ:BVF:CASQ:IC:IQ:QUAL:RASQ:REF:REFPAIR:RP:RPQ:SR:SRQ:VF	.:0:0:0:0:0:0:0:0:0:0:7312:156:6140:36:1172:192:0:0:0:15797.2:0:61:308:418:15797.2:0:0:418
LT962477.2	296923	gridss0b_8574b	C	.CCCCCCCCCCCCCCCCCCCCCCCCCCCCCCCCCCCCCCCCCCCCCCCCCCCCCCCCCCCCCCCCCCCCCCCC	1680	PASS	AS=0;ASC=1X;ASQ=0;ASRP=0;ASSR=0;BA=1;BANRP=0;BANRPQ=0;BANSR=0;BANSRQ=0;BAQ=720;BASRP=0;BASSR=12;BEID=asm0-67698;BEIDH=-1;BEIDL=71;BQ=1680;BSC=16;BSCQ=960;BUM=0;BUMQ=0;BVF=16;CAS=0;CASQ=0;CQ=1500;EVENT=gridss0b_8574;IC=0;IQ=0;RAS=0;RASQ=0;REF=98;REFPAIR=196;RP=0;RPQ=0;SB=0;SC=1X;SR=0;SRQ=0;SVTYPE=BND;VF=0	GT:ASQ:ASRP:ASSR:BANRP:BANRPQ:BANSR:BANSRQ:BAQ:BASRP:BASSR:BQ:BSC:BSCQ:BUM:BUMQ:BVF:CASQ:IC:IQ:QUAL:RASQ:REF:REFPAIR:RP:RPQ:SR:SRQ:VF	.:0:0:0:0:0:0:0:720:0:12:1680:16:960:0:0:16:0:0:0:0:0:98:196:0:0:0:0:0
LT962477.2	535040	gridss0b_9207b	G	.TGTTGGTATAACACG	1380	PASS	AS=0;ASC=1X;ASQ=0;ASRP=0;ASSR=0;BA=2;BANRP=0;BANRPQ=0;BANSR=0;BANSRQ=0;BAQ=540;BASRP=0;BASSR=9;BEID=asm0-68969,asm0-68970;BEIDH=-1,-1;BEIDL=14,10;BQ=1380;BSC=13;BSCQ=780;BUM=1;BUMQ=60;BVF=14;CAS=0;CASQ=0;CQ=780;EVENT=gridss0b_9207;IC=0;IQ=0;RAS=0;RASQ=0;REF=213;REFPAIR=264;RP=0;RPQ=0;SB=0;SC=1X;SR=0;SRQ=0;SVTYPE=BND;VF=0	GT:ASQ:ASRP:ASSR:BANRP:BANRPQ:BANSR:BANSRQ:BAQ:BASRP:BASSR:BQ:BSC:BSCQ:BUM:BUMQ:BVF:CASQ:IC:IQ:QUAL:RASQ:REF:REFPAIR:RP:RPQ:SR:SRQ:VF	.:0:0:0:0:0:0:0:540:0:9:1380:13:780:1:60:14:0:0:0:0:0:213:264:0:0:0:0:0
LT962477.2	718038	gridss0b_9650b	A	.AAGCCCCACACAAACA	1620	PASS	AS=0;ASC=1X;ASQ=0;ASRP=0;ASSR=0;BA=1;BANRP=0;BANRPQ=0;BANSR=0;BANSRQ=0;BAQ=660;BASRP=0;BASSR=11;BEID=asm0-69944;BEIDH=-1;BEIDL=15;BQ=1620;BSC=16;BSCQ=960;BUM=0;BUMQ=0;BVF=16;CAS=0;CASQ=0;CQ=1320;EVENT=gridss0b_9650;IC=0;IQ=0;RAS=0;RASQ=0;REF=238;REFPAIR=288;RP=0;RPQ=0;SB=0;SC=1X;SR=0;SRQ=0;SVTYPE=BND;VF=0	GT:ASQ:ASRP:ASSR:BANRP:BANRPQ:BANSR:BANSRQ:BAQ:BASRP:BASSR:BQ:BSC:BSCQ:BUM:BUMQ:BVF:CASQ:IC:IQ:QUAL:RASQ:REF:REFPAIR:RP:RPQ:SR:SRQ:VF	.:0:0:0:0:0:0:0:660:0:11:1620:16:960:0:0:16:0:0:0:0:0:238:288:0:0:0:0:0
LT962477.2	756491	gridss0b_9748b	T	.AACACCAAACCACAAAAACTACACT	2280	PASS	AS=0;ASC=1X;ASQ=0;ASRP=0;ASSR=0;BA=3;BANRP=0;BANRPQ=0;BANSR=0;BANSRQ=0;BAQ=1080;BASRP=0;BASSR=18;BEID=asm0-70177,asm0-70188,asm0-70190;BEIDH=-1,-1,-1;BEIDL=24,9,9;BQ=2280;BSC=20;BSCQ=1200;BUM=0;BUMQ=0;BVF=20;CAS=0;CASQ=0;CQ=1440;EVENT=gridss0b_9748;IC=0;IQ=0;RAS=0;RASQ=0;REF=205;REFPAIR=348;RP=0;RPQ=0;SB=0;SC=1X;SR=0;SRQ=0;SVTYPE=BND;VF=0	GT:ASQ:ASRP:ASSR:BANRP:BANRPQ:BANSR:BANSRQ:BAQ:BASRP:BASSR:BQ:BSC:BSCQ:BUM:BUMQ:BVF:CASQ:IC:IQ:QUAL:RASQ:REF:REFPAIR:RP:RPQ:SR:SRQ:VF	.:0:0:0:0:0:0:0:1080:0:18:2280:20:1200:0:0:20:0:0:0:0:0:205:348:0:0:0:0:0
LT962477.2	954156	gridss0b_10242b	A	.TAAAAACCAAAA	2100	PASS	AS=0;ASC=1X;ASQ=0;ASRP=0;ASSR=0;BA=2;BANRP=0;BANRPQ=0;BANSR=0;BANSRQ=0;BAQ=660;BASRP=0;BASSR=11;BEID=asm0-71255,asm0-71256;BEIDH=-1,-1;BEIDL=11,11;BQ=2100;BSC=24;BSCQ=1440;BUM=0;BUMQ=0;BVF=24;CAS=0;CASQ=0;CQ=840;EVENT=gridss0b_10242;IC=0;IQ=0;RAS=0;RASQ=0;REF=219;REFPAIR=308;RP=0;RPQ=0;SB=0;SC=1X;SR=0;SRQ=0;SVTYPE=BND;VF=0	GT:ASQ:ASRP:ASSR:BANRP:BANRPQ:BANSR:BANSRQ:BAQ:BASRP:BASSR:BQ:BSC:BSCQ:BUM:BUMQ:BVF:CASQ:IC:IQ:QUAL:RASQ:REF:REFPAIR:RP:RPQ:SR:SRQ:VF	.:0:0:0:0:0:0:0:660:0:11:2100:24:1440:0:0:24:0:0:0:0:0:219:308:0:0:0:0:0
LT962477.2	1040486	gridss0f_10588b	T	TTGTTTTGGTTAAACGAGAA.	1640	PASS	AS=0;ASC=1X;ASQ=0;ASRP=0;ASSR=0;BA=1;BANRP=0;BANRPQ=0;BANSR=0;BANSRQ=0;BAQ=700;BASRP=0;BASSR=12;BEID=asm0-21470;BEIDH=-1;BEIDL=0;BQ=1640;BSC=16;BSCQ=940;BUM=0;BUMQ=0;BVF=16;CAS=0;CASQ=0;CQ=1400;EVENT=gridss0f_10588;IC=0;IQ=0;RAS=0;RASQ=0;REF=188;REFPAIR=257;RP=0;RPQ=0;SB=1;SC=1X;SR=0;SRQ=0;SVTYPE=BND;VF=0	GT:ASQ:ASRP:ASSR:BANRP:BANRPQ:BANSR:BANSRQ:BAQ:BASRP:BASSR:BQ:BSC:BSCQ:BUM:BUMQ:BVF:CASQ:IC:IQ:QUAL:RASQ:REF:REFPAIR:RP:RPQ:SR:SRQ:VF	.:0:0:0:0:0:0:0:700:0:12:1640:16:940:0:0:16:0:0:0:0:0:188:257:0:0:0:0:0
LT962477.2	1123331	gridss0b_10638b	A	.CGATAATTACAGGACTAA	1320	PASS	AS=0;ASC=1X;ASQ=0;ASRP=0;ASSR=0;BA=1;BANRP=0;BANRPQ=0;BANSR=0;BANSRQ=0;BAQ=600;BASRP=0;BASSR=10;BEID=asm0-72152;BEIDH=-1;BEIDL=17;BQ=1320;BSC=12;BSCQ=720;BUM=0;BUMQ=0;BVF=12;CAS=0;CASQ=0;CQ=1260;EVENT=gridss0b_10638;IC=0;IQ=0;RAS=0;RASQ=0;REF=214;REFPAIR=256;RP=0;RPQ=0;SB=0;SC=1X;SR=0;SRQ=0;SVTYPE=BND;VF=0	GT:ASQ:ASRP:ASSR:BANRP:BANRPQ:BANSR:BANSRQ:BAQ:BASRP:BASSR:BQ:BSC:BSCQ:BUM:BUMQ:BVF:CASQ:IC:IQ:QUAL:RASQ:REF:REFPAIR:RP:RPQ:SR:SRQ:VF	.:0:0:0:0:0:0:0:600:0:10:1320:12:720:0:0:12:0:0:0:0:0:214:256:0:0:0:0:0
LT962477.2	1371703	gridss0b_11276b	T	.GGGGGTTGTTGACTTT	1140	PASS	AS=0;ASC=1X;ASQ=0;ASRP=0;ASSR=0;BA=1;BANRP=0;BANRPQ=0;BANSR=0;BANSRQ=0;BAQ=540;BASRP=0;BASSR=9;BEID=asm0-73490;BEIDH=-1;BEIDL=15;BQ=1140;BSC=10;BSCQ=600;BUM=0;BUMQ=0;BVF=10;CAS=0;CASQ=0;CQ=1260;EVENT=gridss0b_11276;IC=0;IQ=0;RAS=0;RASQ=0;REF=163;REFPAIR=233;RP=0;RPQ=0;SB=0;SC=1X;SR=0;SRQ=0;SVTYPE=BND;VF=0	GT:ASQ:ASRP:ASSR:BANRP:BANRPQ:BANSR:BANSRQ:BAQ:BASRP:BASSR:BQ:BSC:BSCQ:BUM:BUMQ:BVF:CASQ:IC:IQ:QUAL:RASQ:REF:REFPAIR:RP:RPQ:SR:SRQ:VF	.:0:0:0:0:0:0:0:540:0:9:1140:10:600:0:0:10:0:0:0:0:0:163:233:0:0:0:0:0
LT962477.2	1820732	gridss0ff_1377o	T	T]Linear:6343]	1538.72	NO_ASSEMBLY	AS=0;ASC=1X829N1X;ASQ=0;ASRP=0;ASSR=0;BA=0;BANRP=0;BANRPQ=0;BANSR=0;BANSRQ=0;BAQ=0;BASRP=0;BASSR=0;BQ=23520;BSC=108;BSCQ=6480;BUM=284;BUMQ=17040;BVF=347;CAS=0;CASQ=0;CIPOS=-415,415;CIRPOS=0,1;CQ=1538.72;EVENT=gridss0ff_1377;IC=0;IMPRECISE;IQ=0;PARID=gridss0ff_1377h;RAS=0;RASQ=0;REF=0;REFPAIR=0;RP=27;RPQ=1538.72;SB=0.435185;SC=246M1X829N1X;SR=0;SRQ=0;SVTYPE=BND;VF=27	GT:ASQ:ASRP:ASSR:BANRP:BANRPQ:BANSR:BANSRQ:BAQ:BASRP:BASSR:BQ:BSC:BSCQ:BUM:BUMQ:BVF:CASQ:IC:IQ:QUAL:RASQ:REF:REFPAIR:RP:RPQ:SR:SRQ:VF	.:0:0:0:0:0:0:0:0:0:0:23520:108:6480:284:17040:347:0:0:0:1538.72:0:0:0:27:1538.72:0:0:27
LT962477.2	1820768	gridss0bb_1373o	T	[Linear:182[T	3063.06	NO_ASSEMBLY	AS=0;ASC=1X266N1X;ASQ=0;ASRP=0;ASSR=0;BA=0;BANRP=0;BANRPQ=0;BANSR=0;BANSRQ=0;BAQ=0;BASRP=0;BASSR=0;BQ=27480;BSC=120;BSCQ=7200;BUM=338;BUMQ=20280;BVF=398;CAS=0;CASQ=0;CIPOS=-133,134;CIRPOS=-181,182;CQ=3063.06;EVENT=gridss0bb_1373;IC=0;IMPRECISE;IQ=0;PARID=gridss0bb_1373h;RAS=0;RASQ=0;REF=0;REFPAIR=0;RP=57;RPQ=3063.06;SB=0.491667;SC=1X266N1X495M71D150M;SR=0;SRQ=0;SVTYPE=BND;VF=57	GT:ASQ:ASRP:ASSR:BANRP:BANRPQ:BANSR:BANSRQ:BAQ:BASRP:BASSR:BQ:BSC:BSCQ:BUM:BUMQ:BVF:CASQ:IC:IQ:QUAL:RASQ:REF:REFPAIR:RP:RPQ:SR:SRQ:VF	.:0:0:0:0:0:0:0:0:0:0:27480:120:7200:338:20280:398:0:0:0:3063.06:0:0:0:57:3063.06:0:0:57
LT962477.2	2159779	gridss0b_13191b	A	.CTTAAACATAAAACAA	1680	PASS	AS=0;ASC=1X;ASQ=0;ASRP=0;ASSR=0;BA=1;BANRP=0;BANRPQ=0;BANSR=0;BANSRQ=0;BAQ=600;BASRP=0;BASSR=10;BEID=asm0-77534;BEIDH=-1;BEIDL=15;BQ=1680;BSC=18;BSCQ=1080;BUM=0;BUMQ=0;BVF=18;CAS=0;CASQ=0;CQ=1680;EVENT=gridss0b_13191;IC=0;IQ=0;RAS=0;RASQ=0;REF=183;REFPAIR=232;RP=0;RPQ=0;SB=0;SC=1X;SR=0;SRQ=0;SVTYPE=BND;VF=0	GT:ASQ:ASRP:ASSR:BANRP:BANRPQ:BANSR:BANSRQ:BAQ:BASRP:BASSR:BQ:BSC:BSCQ:BUM:BUMQ:BVF:CASQ:IC:IQ:QUAL:RASQ:REF:REFPAIR:RP:RPQ:SR:SRQ:VF	.:0:0:0:0:0:0:0:600:0:10:1680:18:1080:0:0:18:0:0:0:0:0:183:232:0:0:0:0:0
LT962478.2	256962	gridss0b_14454b	A	.CACAACTGAAAACCCAATCAA	2330	PASS	AS=0;ASC=1X;ASQ=0;ASRP=0;ASSR=0;BA=1;BANRP=0;BANRPQ=0;BANSR=0;BANSRQ=0;BAQ=820;BASRP=0;BASSR=14;BEID=asm0-80187;BEIDH=-1;BEIDL=20;BQ=2330;BSC=24;BSCQ=1390;BUM=2;BUMQ=120;BVF=26;CAS=0;CASQ=0;CQ=2330;EVENT=gridss0b_14454;IC=0;IQ=0;RAS=0;RASQ=0;REF=156;REFPAIR=310;RP=0;RPQ=0;SB=0;SC=1X;SR=0;SRQ=0;SVTYPE=BND;VF=0	GT:ASQ:ASRP:ASSR:BANRP:BANRPQ:BANSR:BANSRQ:BAQ:BASRP:BASSR:BQ:BSC:BSCQ:BUM:BUMQ:BVF:CASQ:IC:IQ:QUAL:RASQ:REF:REFPAIR:RP:RPQ:SR:SRQ:VF	.:0:0:0:0:0:0:0:820:0:14:2330:24:1390:2:120:26:0:0:0:0:0:156:310:0:0:0:0:0
LT962478.2	256983	gridss0f_14763b	A	AAATGTAACCAAAAAA.	1011	PASS	AS=0;ASC=1X;ASQ=0;ASRP=0;ASSR=0;BA=1;BANRP=0;BANRPQ=0;BANSR=0;BANSRQ=0;BAQ=420;BASRP=0;BASSR=7;BEID=asm0-30147;BEIDH=-1;BEIDL=0;BQ=1011;BSC=10;BSCQ=591;BUM=0;BUMQ=0;BVF=10;CAS=0;CASQ=0;CQ=840;EVENT=gridss0f_14763;IC=0;IQ=0;RAS=0;RASQ=0;REF=217;REFPAIR=275;RP=0;RPQ=0;SB=1;SC=1X;SR=0;SRQ=0;SVTYPE=BND;VF=0	GT:ASQ:ASRP:ASSR:BANRP:BANRPQ:BANSR:BANSRQ:BAQ:BASRP:BASSR:BQ:BSC:BSCQ:BUM:BUMQ:BVF:CASQ:IC:IQ:QUAL:RASQ:REF:REFPAIR:RP:RPQ:SR:SRQ:VF	.:0:0:0:0:0:0:0:420:0:7:1011:10:591:0:0:10:0:0:0:0:0:217:275:0:0:0:0:0
LT962478.2	292203	gridss0f_14860b	T	TATTTTAAAAATGAACCC.	1140	PASS	AS=0;ASC=1X;ASQ=0;ASRP=0;ASSR=0;BA=2;BANRP=0;BANRPQ=0;BANSR=0;BANSRQ=0;BAQ=360;BASRP=0;BASSR=6;BEID=asm0-30351,asm0-30352;BEIDH=-1,-1;BEIDL=0,0;BQ=1140;BSC=13;BSCQ=780;BUM=0;BUMQ=0;BVF=13;CAS=0;CASQ=0;CQ=720;EVENT=gridss0f_14860;IC=0;IQ=0;RAS=0;RASQ=0;REF=186;REFPAIR=236;RP=0;RPQ=0;SB=1;SC=1X;SR=0;SRQ=0;SVTYPE=BND;VF=0	GT:ASQ:ASRP:ASSR:BANRP:BANRPQ:BANSR:BANSRQ:BAQ:BASRP:BASSR:BQ:BSC:BSCQ:BUM:BUMQ:BVF:CASQ:IC:IQ:QUAL:RASQ:REF:REFPAIR:RP:RPQ:SR:SRQ:VF	.:0:0:0:0:0:0:0:360:0:6:1140:13:780:0:0:13:0:0:0:0:0:186:236:0:0:0:0:0
LT962478.2	422343	gridss0bb_1550o	A	[LT962479.2:240967[GCTAGCTACCGTTCGTATAATGTATGCTATACGAACGGTA	24058.3	SINGLE_ASSEMBLY	AS=1;ASC=1X;ASQ=15000;ASRP=170;ASSR=80;BA=0;BANRP=0;BANRPQ=0;BANSR=0;BANSRQ=0;BAQ=0;BASRP=0;BASSR=0;BEID=asm0-81011;BEIDH=0;BEIDL=824;BQ=9900;BSC=143;BSCQ=8580;BUM=22;BUMQ=1320;BVF=35;CAS=0;CASQ=0;CQ=24058.3;EVENT=gridss0bb_1550;IC=0;IHOMPOS=0,0;IQ=0;PARID=gridss0bb_1550h;RAS=0;RASQ=0;REF=238;REFPAIR=298;RP=162;RPQ=9058.25;SB=0.433566;SC=1X209M;SR=0;SRQ=0;SVTYPE=BND;VF=212	GT:ASQ:ASRP:ASSR:BANRP:BANRPQ:BANSR:BANSRQ:BAQ:BASRP:BASSR:BQ:BSC:BSCQ:BUM:BUMQ:BVF:CASQ:IC:IQ:QUAL:RASQ:REF:REFPAIR:RP:RPQ:SR:SRQ:VF	.:15000:170:80:0:0:0:0:0:0:0:9900:143:8580:22:1320:35:0:0:0:24058.3:0:238:298:162:9058.25:0:0:212
LT962478.2	422550	gridss0ff_1562o	A	A]LT962479.2:238974]	40429	SINGLE_ASSEMBLY	AS=1;ASC=1X;ASQ=21736.4;ASRP=154;ASSR=216;BA=0;BANRP=0;BANRPQ=0;BANSR=0;BANSRQ=0;BAQ=0;BASRP=0;BASSR=0;BEID=asm0-30960;BEIDH=208;BEIDL=0;BQ=3840;BSC=64;BSCQ=3840;BUM=0;BUMQ=0;BVF=0;CAS=0;CASQ=0;CQ=40144.1;EVENT=gridss0ff_1562;IC=0;IHOMPOS=0,0;IQ=0;PARID=gridss0ff_1562h;RAS=0;RASQ=0;REF=284;REFPAIR=255;RP=174;RPQ=9916.21;SB=0.543779;SC=208M1X;SR=154;SRQ=8776.41;SVTYPE=BND;VF=316	GT:ASQ:ASRP:ASSR:BANRP:BANRPQ:BANSR:BANSRQ:BAQ:BASRP:BASSR:BQ:BSC:BSCQ:BUM:BUMQ:BVF:CASQ:IC:IQ:QUAL:RASQ:REF:REFPAIR:RP:RPQ:SR:SRQ:VF	.:21736.4:154:216:0:0:0:0:0:0:0:3840:64:3840:0:0:0:0:0:0:40429:0:284:255:174:9916.21:154:8776.41:316
LT962478.2	532125	gridss0b_15133b	A	.AAATTAAACATGTTATTAAGAGGGTATTTTTTTATACAAGTGTGTTTAAAAAATATGTAATAA	1380	PASS	AS=0;ASC=1X;ASQ=0;ASRP=0;ASSR=0;BA=1;BANRP=0;BANRPQ=0;BANSR=0;BANSRQ=0;BAQ=660;BASRP=0;BASSR=11;BEID=asm0-81596;BEIDH=-1;BEIDL=62;BQ=1380;BSC=12;BSCQ=720;BUM=0;BUMQ=0;BVF=12;CAS=0;CASQ=0;CQ=1380;EVENT=gridss0b_15133;IC=0;IQ=0;RAS=0;RASQ=0;REF=149;REFPAIR=237;RP=0;RPQ=0;SB=0;SC=1X;SR=0;SRQ=0;SVTYPE=BND;VF=0	GT:ASQ:ASRP:ASSR:BANRP:BANRPQ:BANSR:BANSRQ:BAQ:BASRP:BASSR:BQ:BSC:BSCQ:BUM:BUMQ:BVF:CASQ:IC:IQ:QUAL:RASQ:REF:REFPAIR:RP:RPQ:SR:SRQ:VF	.:0:0:0:0:0:0:0:660:0:11:1380:12:720:0:0:12:0:0:0:0:0:149:237:0:0:0:0:0
LT962478.2	578784	gridss0f_15542b	T	TTTTGAAATATTTGTAATTTGGGGTATT.	2100	PASS	AS=0;ASC=1X;ASQ=0;ASRP=0;ASSR=0;BA=3;BANRP=0;BANRPQ=0;BANSR=0;BANSRQ=0;BAQ=900;BASRP=0;BASSR=15;BEID=asm0-31752,asm0-31753,asm0-31755;BEIDH=-1,-1,-1;BEIDL=0,0,0;BQ=2100;BSC=20;BSCQ=1200;BUM=0;BUMQ=0;BVF=20;CAS=0;CASQ=0;CQ=960;EVENT=gridss0f_15542;IC=0;IQ=0;RAS=0;RASQ=0;REF=208;REFPAIR=275;RP=0;RPQ=0;SB=1;SC=1X;SR=0;SRQ=0;SVTYPE=BND;VF=0	GT:ASQ:ASRP:ASSR:BANRP:BANRPQ:BANSR:BANSRQ:BAQ:BASRP:BASSR:BQ:BSC:BSCQ:BUM:BUMQ:BVF:CASQ:IC:IQ:QUAL:RASQ:REF:REFPAIR:RP:RPQ:SR:SRQ:VF	.:0:0:0:0:0:0:0:900:0:15:2100:20:1200:0:0:20:0:0:0:0:0:208:275:0:0:0:0:0
LT962478.2	642290	gridss0b_15420b	T	.TTACAATTCAAGGAAACCAACCACCCATAGTTTTGTTCTTTACAGTCTTTTTTTTTTTT	1260	PASS	AS=0;ASC=1X;ASQ=0;ASRP=0;ASSR=0;BA=1;BANRP=0;BANRPQ=0;BANSR=0;BANSRQ=0;BAQ=480;BASRP=0;BASSR=8;BEID=asm0-82170;BEIDH=-1;BEIDL=58;BQ=1260;BSC=13;BSCQ=780;BUM=0;BUMQ=0;BVF=13;CAS=0;CASQ=0;CQ=1140;EVENT=gridss0b_15420;IC=0;IQ=0;RAS=0;RASQ=0;REF=219;REFPAIR=259;RP=0;RPQ=0;SB=0;SC=1X;SR=0;SRQ=0;SVTYPE=BND;VF=0	GT:ASQ:ASRP:ASSR:BANRP:BANRPQ:BANSR:BANSRQ:BAQ:BASRP:BASSR:BQ:BSC:BSCQ:BUM:BUMQ:BVF:CASQ:IC:IQ:QUAL:RASQ:REF:REFPAIR:RP:RPQ:SR:SRQ:VF	.:0:0:0:0:0:0:0:480:0:8:1260:13:780:0:0:13:0:0:0:0:0:219:259:0:0:0:0:0
LT962478.2	642305	gridss0f_15714b	T	TTTGTTAAAAGAGCTGGTTTTGG.	3660	PASS	AS=0;ASC=1X;ASQ=0;ASRP=0;ASSR=0;BA=1;BANRP=0;BANRPQ=0;BANSR=0;BANSRQ=0;BAQ=1740;BASRP=0;BASSR=29;BEID=asm0-32100;BEIDH=-1;BEIDL=0;BQ=3660;BSC=32;BSCQ=1920;BUM=0;BUMQ=0;BVF=32;CAS=0;CASQ=0;CQ=3660;EVENT=gridss0f_15714;IC=0;IQ=0;RAS=0;RASQ=0;REF=195;REFPAIR=264;RP=0;RPQ=0;SB=1;SC=1X;SR=0;SRQ=0;SVTYPE=BND;VF=0	GT:ASQ:ASRP:ASSR:BANRP:BANRPQ:BANSR:BANSRQ:BAQ:BASRP:BASSR:BQ:BSC:BSCQ:BUM:BUMQ:BVF:CASQ:IC:IQ:QUAL:RASQ:REF:REFPAIR:RP:RPQ:SR:SRQ:VF	.:0:0:0:0:0:0:0:1740:0:29:3660:32:1920:0:0:32:0:0:0:0:0:195:264:0:0:0:0:0
LT962478.2	693439	gridss0f_15862b	T	TGTTCTTTGTTGTT.	1140	PASS	AS=0;ASC=1X;ASQ=0;ASRP=0;ASSR=0;BA=1;BANRP=0;BANRPQ=0;BANSR=0;BANSRQ=0;BAQ=480;BASRP=0;BASSR=8;BEID=asm0-32394;BEIDH=-1;BEIDL=0;BQ=1140;BSC=11;BSCQ=660;BUM=0;BUMQ=0;BVF=11;CAS=0;CASQ=0;CQ=1020;EVENT=gridss0f_15862;IC=0;IQ=0;RAS=0;RASQ=0;REF=211;REFPAIR=286;RP=0;RPQ=0;SB=1;SC=1X;SR=0;SRQ=0;SVTYPE=BND;VF=0	GT:ASQ:ASRP:ASSR:BANRP:BANRPQ:BANSR:BANSRQ:BAQ:BASRP:BASSR:BQ:BSC:BSCQ:BUM:BUMQ:BVF:CASQ:IC:IQ:QUAL:RASQ:REF:REFPAIR:RP:RPQ:SR:SRQ:VF	.:0:0:0:0:0:0:0:480:0:8:1140:11:660:0:0:11:0:0:0:0:0:211:286:0:0:0:0:0
LT962478.2	788079	gridss0b_15814b	T	.TTCCACATTTGTGGGGTTTTTTTTT	3472	PASS	AS=0;ASC=1X;ASQ=0;ASRP=0;ASSR=0;BA=1;BANRP=0;BANRPQ=0;BANSR=0;BANSRQ=0;BAQ=1706;BASRP=0;BASSR=29;BEID=asm0-83001;BEIDH=-1;BEIDL=24;BQ=3472;BSC=30;BSCQ=1766;BUM=0;BUMQ=0;BVF=30;CAS=0;CASQ=0;CQ=3412;EVENT=gridss0b_15814;IC=0;IQ=0;RAS=0;RASQ=0;REF=190;REFPAIR=286;RP=0;RPQ=0;SB=0.0338983;SC=1X;SR=0;SRQ=0;SVTYPE=BND;VF=0	GT:ASQ:ASRP:ASSR:BANRP:BANRPQ:BANSR:BANSRQ:BAQ:BASRP:BASSR:BQ:BSC:BSCQ:BUM:BUMQ:BVF:CASQ:IC:IQ:QUAL:RASQ:REF:REFPAIR:RP:RPQ:SR:SRQ:VF	.:0:0:0:0:0:0:0:1706:0:29:3472:30:1766:0:0:30:0:0:0:0:0:190:286:0:0:0:0:0
LT962478.2	788102	gridss0f_16122b	T	TTTTTTTTTTTTTTTTTGTGGGGGGGGTGTT.	7440	PASS	AS=0;ASC=1X;ASQ=0;ASRP=0;ASSR=0;BA=1;BANRP=0;BANRPQ=0;BANSR=0;BANSRQ=0;BAQ=3720;BASRP=0;BASSR=62;BEID=asm0-32907;BEIDH=-1;BEIDL=0;BQ=7440;BSC=62;BSCQ=3720;BUM=0;BUMQ=0;BVF=62;CAS=0;CASQ=0;CQ=7440;EVENT=gridss0f_16122;IC=0;IQ=0;RAS=0;RASQ=0;REF=155;REFPAIR=309;RP=0;RPQ=0;SB=0.983871;SC=1X;SR=0;SRQ=0;SVTYPE=BND;VF=0	GT:ASQ:ASRP:ASSR:BANRP:BANRPQ:BANSR:BANSRQ:BAQ:BASRP:BASSR:BQ:BSC:BSCQ:BUM:BUMQ:BVF:CASQ:IC:IQ:QUAL:RASQ:REF:REFPAIR:RP:RPQ:SR:SRQ:VF	.:0:0:0:0:0:0:0:3720:0:62:7440:62:3720:0:0:62:0:0:0:0:0:155:309:0:0:0:0:0
LT962478.2	847461	gridss0b_15949b	A	.TGTTTTAA	1080	PASS	AS=0;ASC=1X;ASQ=0;ASRP=0;ASSR=0;BA=1;BANRP=0;BANRPQ=0;BANSR=0;BANSRQ=0;BAQ=480;BASRP=0;BASSR=8;BEID=asm0-83308;BEIDH=-1;BEIDL=7;BQ=1080;BSC=10;BSCQ=600;BUM=0;BUMQ=0;BVF=11;CAS=0;CASQ=0;CQ=720;EVENT=gridss0b_15949;IC=0;IQ=0;RAS=0;RASQ=0;REF=171;REFPAIR=323;RP=0;RPQ=0;SB=0;SC=1X;SR=0;SRQ=0;SVTYPE=BND;VF=0	GT:ASQ:ASRP:ASSR:BANRP:BANRPQ:BANSR:BANSRQ:BAQ:BASRP:BASSR:BQ:BSC:BSCQ:BUM:BUMQ:BVF:CASQ:IC:IQ:QUAL:RASQ:REF:REFPAIR:RP:RPQ:SR:SRQ:VF	.:0:0:0:0:0:0:0:480:0:8:1080:10:600:0:0:11:0:0:0:0:0:171:323:0:0:0:0:0
LT962478.2	886063	gridss0b_16049b	T	.CCCTAAAATTATTTTAAATAACT	2820	PASS	AS=0;ASC=1X;ASQ=0;ASRP=0;ASSR=0;BA=5;BANRP=0;BANRPQ=0;BANSR=0;BANSRQ=0;BAQ=1320;BASRP=0;BASSR=22;BEID=asm0-83518,asm0-83521,asm0-83523,asm0-83524,asm0-83526;BEIDH=-1,-1,-1,-1,-1;BEIDL=22,7,17,8,6;BQ=2820;BSC=25;BSCQ=1500;BUM=0;BUMQ=0;BVF=25;CAS=0;CASQ=0;CQ=1620;EVENT=gridss0b_16049;IC=0;IQ=0;RAS=0;RASQ=0;REF=204;REFPAIR=277;RP=0;RPQ=0;SB=0;SC=1X;SR=0;SRQ=0;SVTYPE=BND;VF=0	GT:ASQ:ASRP:ASSR:BANRP:BANRPQ:BANSR:BANSRQ:BAQ:BASRP:BASSR:BQ:BSC:BSCQ:BUM:BUMQ:BVF:CASQ:IC:IQ:QUAL:RASQ:REF:REFPAIR:RP:RPQ:SR:SRQ:VF	.:0:0:0:0:0:0:0:1320:0:22:2820:25:1500:0:0:25:0:0:0:0:0:204:277:0:0:0:0:0
LT962478.2	967896	gridss0f_16587b	T	TTAGGTGGGCCC.	1020	PASS	AS=0;ASC=1X;ASQ=0;ASRP=0;ASSR=0;BA=1;BANRP=0;BANRPQ=0;BANSR=0;BANSRQ=0;BAQ=360;BASRP=0;BASSR=6;BEID=asm0-33897;BEIDH=-1;BEIDL=0;BQ=1020;BSC=11;BSCQ=660;BUM=0;BUMQ=0;BVF=11;CAS=0;CASQ=0;CQ=420;EVENT=gridss0f_16587;IC=0;IQ=0;RAS=0;RASQ=0;REF=177;REFPAIR=305;RP=0;RPQ=0;SB=1;SC=1X;SR=0;SRQ=0;SVTYPE=BND;VF=0	GT:ASQ:ASRP:ASSR:BANRP:BANRPQ:BANSR:BANSRQ:BAQ:BASRP:BASSR:BQ:BSC:BSCQ:BUM:BUMQ:BVF:CASQ:IC:IQ:QUAL:RASQ:REF:REFPAIR:RP:RPQ:SR:SRQ:VF	.:0:0:0:0:0:0:0:360:0:6:1020:11:660:0:0:11:0:0:0:0:0:177:305:0:0:0:0:0
LT962478.2	1018543	gridss0f_16761b	C	CGTTTTTAAAACGGGTT.	2520	PASS	AS=0;ASC=1X;ASQ=0;ASRP=0;ASSR=0;BA=2;BANRP=0;BANRPQ=0;BANSR=0;BANSRQ=0;BAQ=1260;BASRP=0;BASSR=21;BEID=asm0-34203,asm0-34220;BEIDH=-1,-1;BEIDL=0,0;BQ=2520;BSC=21;BSCQ=1260;BUM=0;BUMQ=0;BVF=21;CAS=0;CASQ=0;CQ=2160;EVENT=gridss0f_16761;IC=0;IQ=0;RAS=0;RASQ=0;REF=176;REFPAIR=315;RP=0;RPQ=0;SB=1;SC=1X;SR=0;SRQ=0;SVTYPE=BND;VF=0	GT:ASQ:ASRP:ASSR:BANRP:BANRPQ:BANSR:BANSRQ:BAQ:BASRP:BASSR:BQ:BSC:BSCQ:BUM:BUMQ:BVF:CASQ:IC:IQ:QUAL:RASQ:REF:REFPAIR:RP:RPQ:SR:SRQ:VF	.:0:0:0:0:0:0:0:1260:0:21:2520:21:1260:0:0:21:0:0:0:0:0:176:315:0:0:0:0:0
LT962478.2	1055971	gridss0b_16480b	C	.CACCGGAATTTATAC	1320	PASS	AS=0;ASC=1X;ASQ=0;ASRP=0;ASSR=0;BA=2;BANRP=0;BANRPQ=0;BANSR=0;BANSRQ=0;BAQ=480;BASRP=0;BASSR=8;BEID=asm0-84446,asm0-84448;BEIDH=-1,-1;BEIDL=14,9;BQ=1320;BSC=14;BSCQ=840;BUM=0;BUMQ=0;BVF=14;CAS=0;CASQ=0;CQ=420;EVENT=gridss0b_16480;IC=0;IQ=0;RAS=0;RASQ=0;REF=196;REFPAIR=265;RP=0;RPQ=0;SB=0;SC=1X;SR=0;SRQ=0;SVTYPE=BND;VF=0	GT:ASQ:ASRP:ASSR:BANRP:BANRPQ:BANSR:BANSRQ:BAQ:BASRP:BASSR:BQ:BSC:BSCQ:BUM:BUMQ:BVF:CASQ:IC:IQ:QUAL:RASQ:REF:REFPAIR:RP:RPQ:SR:SRQ:VF	.:0:0:0:0:0:0:0:480:0:8:1320:14:840:0:0:14:0:0:0:0:0:196:265:0:0:0:0:0
LT962478.2	1111996	gridss0b_16637b	G	.TTGGTAATTTTTTCCCGGGGTGG	1740	PASS	AS=0;ASC=1X;ASQ=0;ASRP=0;ASSR=0;BA=2;BANRP=0;BANRPQ=0;BANSR=0;BANSRQ=0;BAQ=540;BASRP=0;BASSR=9;BEID=asm0-84751,asm0-84773;BEIDH=-1,-1;BEIDL=22,16;BQ=1740;BSC=20;BSCQ=1200;BUM=0;BUMQ=0;BVF=20;CAS=0;CASQ=0;CQ=1380;EVENT=gridss0b_16637;IC=0;IQ=0;RAS=0;RASQ=0;REF=169;REFPAIR=296;RP=0;RPQ=0;SB=0;SC=1X;SR=0;SRQ=0;SVTYPE=BND;VF=0	GT:ASQ:ASRP:ASSR:BANRP:BANRPQ:BANSR:BANSRQ:BAQ:BASRP:BASSR:BQ:BSC:BSCQ:BUM:BUMQ:BVF:CASQ:IC:IQ:QUAL:RASQ:REF:REFPAIR:RP:RPQ:SR:SRQ:VF	.:0:0:0:0:0:0:0:540:0:9:1740:20:1200:0:0:20:0:0:0:0:0:169:296:0:0:0:0:0
LT962478.2	1184472	gridss0bf_865h	G	GTGTGGTCTTGTATCTTATCTTGTCTGGTG[LT962476.2:2893906[	6927.98	SINGLE_ASSEMBLY	AS=0;ASC=34M1X;ASQ=0;ASRP=0;ASSR=117;BA=0;BANRP=0;BANRPQ=0;BANSR=0;BANSRQ=0;BAQ=0;BASRP=0;BASSR=0;BEID=asm0-65940;BEIDH=64;BEIDL=0;BQ=60;BSC=0;BSCQ=0;BUM=1;BUMQ=60;BVF=1;CAS=0;CASQ=0;CQ=4754.98;EVENT=gridss0bf_865;IC=0;IHOMPOS=0,0;IQ=0;PARID=gridss0bf_865o;RAS=1;RASQ=6870.99;REF=231;REFPAIR=261;RP=0;RPQ=0;SB=0.61315;SC=34M1X;SR=1;SRQ=56.99;SVTYPE=BND;VF=117	GT:ASQ:ASRP:ASSR:BANRP:BANRPQ:BANSR:BANSRQ:BAQ:BASRP:BASSR:BQ:BSC:BSCQ:BUM:BUMQ:BVF:CASQ:IC:IQ:QUAL:RASQ:REF:REFPAIR:RP:RPQ:SR:SRQ:VF	.:0:0:117:0:0:0:0:0:0:0:60:0:0:1:60:1:0:0:0:6927.98:6870.99:231:261:0:0:1:56.99:117
LT962478.2	1247463	gridss0f_17330b	T	TTTTTTTT.	1320	PASS	AS=0;ASC=1X;ASQ=0;ASRP=0;ASSR=0;BA=2;BANRP=0;BANRPQ=0;BANSR=0;BANSRQ=0;BAQ=660;BASRP=0;BASSR=11;BEID=asm0-35474,asm0-35490;BEIDH=-1,-1;BEIDL=0,0;BQ=1320;BSC=11;BSCQ=660;BUM=0;BUMQ=0;BVF=11;CAS=0;CASQ=0;CQ=1380;EVENT=gridss0f_17330;IC=0;IQ=0;RAS=0;RASQ=0;REF=146;REFPAIR=342;RP=0;RPQ=0;SB=1;SC=1X;SR=0;SRQ=0;SVTYPE=BND;VF=0	GT:ASQ:ASRP:ASSR:BANRP:BANRPQ:BANSR:BANSRQ:BAQ:BASRP:BASSR:BQ:BSC:BSCQ:BUM:BUMQ:BVF:CASQ:IC:IQ:QUAL:RASQ:REF:REFPAIR:RP:RPQ:SR:SRQ:VF	.:0:0:0:0:0:0:0:660:0:11:1320:11:660:0:0:11:0:0:0:0:0:146:342:0:0:0:0:0
LT962478.2	1277141	gridss0b_17099b	A	.CGAAAAAAAAAAAAAAAACAA	1320	PASS	AS=0;ASC=1X;ASQ=0;ASRP=0;ASSR=0;BA=1;BANRP=0;BANRPQ=0;BANSR=0;BANSRQ=0;BAQ=480;BASRP=0;BASSR=8;BEID=asm0-85684;BEIDH=-1;BEIDL=20;BQ=1320;BSC=14;BSCQ=840;BUM=0;BUMQ=0;BVF=14;CAS=0;CASQ=0;CQ=1200;EVENT=gridss0b_17099;IC=0;IQ=0;RAS=0;RASQ=0;REF=229;REFPAIR=268;RP=0;RPQ=0;SB=0;SC=1X;SR=0;SRQ=0;SVTYPE=BND;VF=0	GT:ASQ:ASRP:ASSR:BANRP:BANRPQ:BANSR:BANSRQ:BAQ:BASRP:BASSR:BQ:BSC:BSCQ:BUM:BUMQ:BVF:CASQ:IC:IQ:QUAL:RASQ:REF:REFPAIR:RP:RPQ:SR:SRQ:VF	.:0:0:0:0:0:0:0:480:0:8:1320:14:840:0:0:14:0:0:0:0:0:229:268:0:0:0:0:0
LT962478.2	1470082	gridss0f_17876b	T	TCTTGGGG.	1020	PASS	AS=0;ASC=1X;ASQ=0;ASRP=0;ASSR=0;BA=1;BANRP=0;BANRPQ=0;BANSR=0;BANSRQ=0;BAQ=240;BASRP=0;BASSR=4;BEID=asm0-36663;BEIDH=-1;BEIDL=0;BQ=1020;BSC=13;BSCQ=780;BUM=0;BUMQ=0;BVF=13;CAS=0;CASQ=0;CQ=720;EVENT=gridss0f_17876;IC=0;IQ=0;RAS=0;RASQ=0;REF=84;REFPAIR=219;RP=0;RPQ=0;SB=1;SC=1X;SR=0;SRQ=0;SVTYPE=BND;VF=0	GT:ASQ:ASRP:ASSR:BANRP:BANRPQ:BANSR:BANSRQ:BAQ:BASRP:BASSR:BQ:BSC:BSCQ:BUM:BUMQ:BVF:CASQ:IC:IQ:QUAL:RASQ:REF:REFPAIR:RP:RPQ:SR:SRQ:VF	.:0:0:0:0:0:0:0:240:0:4:1020:13:780:0:0:13:0:0:0:0:0:84:219:0:0:0:0:0
LT962478.2	1573867	gridss0b_17815b	A	.TAGTTGTGACAGTTATTAATATAAA	1340	PASS	AS=0;ASC=1X;ASQ=0;ASRP=0;ASSR=0;BA=2;BANRP=0;BANRPQ=0;BANSR=0;BANSRQ=0;BAQ=580;BASRP=0;BASSR=10;BEID=asm0-87231,asm0-87251;BEIDH=-1,-1;BEIDL=24,8;BQ=1340;BSC=13;BSCQ=760;BUM=0;BUMQ=0;BVF=13;CAS=0;CASQ=0;CQ=920;EVENT=gridss0b_17815;IC=0;IQ=0;RAS=0;RASQ=0;REF=204;REFPAIR=280;RP=0;RPQ=0;SB=0;SC=1X;SR=0;SRQ=0;SVTYPE=BND;VF=0	GT:ASQ:ASRP:ASSR:BANRP:BANRPQ:BANSR:BANSRQ:BAQ:BASRP:BASSR:BQ:BSC:BSCQ:BUM:BUMQ:BVF:CASQ:IC:IQ:QUAL:RASQ:REF:REFPAIR:RP:RPQ:SR:SRQ:VF	.:0:0:0:0:0:0:0:580:0:10:1340:13:760:0:0:13:0:0:0:0:0:204:280:0:0:0:0:0
LT962478.2	1714312	gridss0f_18459b	T	TGTTAAAAAAAAAAAGATTATATTAATTCTTTAAAA.	1380	PASS	AS=0;ASC=1X;ASQ=0;ASRP=0;ASSR=0;BA=3;BANRP=0;BANRPQ=0;BANSR=0;BANSRQ=0;BAQ=720;BASRP=0;BASSR=12;BEID=asm0-37871,asm0-37873,asm0-37875;BEIDH=-1,-1,-1;BEIDL=0,0,0;BQ=1380;BSC=11;BSCQ=660;BUM=0;BUMQ=0;BVF=12;CAS=0;CASQ=0;CQ=600;EVENT=gridss0f_18459;IC=0;IQ=0;RAS=0;RASQ=0;REF=239;REFPAIR=279;RP=0;RPQ=0;SB=1;SC=1X;SR=0;SRQ=0;SVTYPE=BND;VF=0	GT:ASQ:ASRP:ASSR:BANRP:BANRPQ:BANSR:BANSRQ:BAQ:BASRP:BASSR:BQ:BSC:BSCQ:BUM:BUMQ:BVF:CASQ:IC:IQ:QUAL:RASQ:REF:REFPAIR:RP:RPQ:SR:SRQ:VF	.:0:0:0:0:0:0:0:720:0:12:1380:11:660:0:0:12:0:0:0:0:0:239:279:0:0:0:0:0
LT962478.2	1724757	gridss0b_18189b	A	.ATCATCGTTAACGCAAATAGCAACAAACA	2040	PASS	AS=0;ASC=1X;ASQ=0;ASRP=0;ASSR=0;BA=2;BANRP=0;BANRPQ=0;BANSR=0;BANSRQ=0;BAQ=1020;BASRP=0;BASSR=17;BEID=asm0-88030,asm0-88034;BEIDH=-1,-1;BEIDL=28,25;BQ=2040;BSC=17;BSCQ=1020;BUM=0;BUMQ=0;BVF=17;CAS=0;CASQ=0;CQ=2146;EVENT=gridss0b_18189;IC=0;IQ=0;RAS=0;RASQ=0;REF=204;REFPAIR=306;RP=0;RPQ=0;SB=0;SC=1X;SR=0;SRQ=0;SVTYPE=BND;VF=0	GT:ASQ:ASRP:ASSR:BANRP:BANRPQ:BANSR:BANSRQ:BAQ:BASRP:BASSR:BQ:BSC:BSCQ:BUM:BUMQ:BVF:CASQ:IC:IQ:QUAL:RASQ:REF:REFPAIR:RP:RPQ:SR:SRQ:VF	.:0:0:0:0:0:0:0:1020:0:17:2040:17:1020:0:0:17:0:0:0:0:0:204:306:0:0:0:0:0
LT962478.2	1817096	gridss0b_18427b	A	.CAAAAATAA	1440	PASS	AS=0;ASC=1X;ASQ=0;ASRP=0;ASSR=0;BA=2;BANRP=0;BANRPQ=0;BANSR=0;BANSRQ=0;BAQ=660;BASRP=0;BASSR=11;BEID=asm0-88513,asm0-88530;BEIDH=-1,-1;BEIDL=8,10;BQ=1440;BSC=11;BSCQ=660;BUM=2;BUMQ=120;BVF=13;CAS=0;CASQ=0;CQ=1440;EVENT=gridss0b_18427;IC=0;IQ=0;RAS=0;RASQ=0;REF=115;REFPAIR=313;RP=0;RPQ=0;SB=0;SC=1X;SR=0;SRQ=0;SVTYPE=BND;VF=0	GT:ASQ:ASRP:ASSR:BANRP:BANRPQ:BANSR:BANSRQ:BAQ:BASRP:BASSR:BQ:BSC:BSCQ:BUM:BUMQ:BVF:CASQ:IC:IQ:QUAL:RASQ:REF:REFPAIR:RP:RPQ:SR:SRQ:VF	.:0:0:0:0:0:0:0:660:0:11:1440:11:660:2:120:13:0:0:0:0:0:115:313:0:0:0:0:0
LT962478.2	1817122	gridss0f_18729b	A	AAAAAACCAC.	1320	PASS	AS=0;ASC=1X;ASQ=0;ASRP=0;ASSR=0;BA=2;BANRP=0;BANRPQ=0;BANSR=0;BANSRQ=0;BAQ=540;BASRP=0;BASSR=9;BEID=asm0-38425,asm0-38441;BEIDH=-1,-1;BEIDL=0,0;BQ=1320;BSC=13;BSCQ=780;BUM=0;BUMQ=0;BVF=13;CAS=0;CASQ=0;CQ=780;EVENT=gridss0f_18729;IC=0;IQ=0;RAS=0;RASQ=0;REF=188;REFPAIR=268;RP=0;RPQ=0;SB=1;SC=1X;SR=0;SRQ=0;SVTYPE=BND;VF=0	GT:ASQ:ASRP:ASSR:BANRP:BANRPQ:BANSR:BANSRQ:BAQ:BASRP:BASSR:BQ:BSC:BSCQ:BUM:BUMQ:BVF:CASQ:IC:IQ:QUAL:RASQ:REF:REFPAIR:RP:RPQ:SR:SRQ:VF	.:0:0:0:0:0:0:0:540:0:9:1320:13:780:0:0:13:0:0:0:0:0:188:268:0:0:0:0:0
LT962478.2	2207676	gridss0f_19720b	T	TTTAAGTTAATAAATTTGATTT.	1764	PASS	AS=0;ASC=1X;ASQ=0;ASRP=0;ASSR=0;BA=1;BANRP=0;BANRPQ=0;BANSR=0;BANSRQ=0;BAQ=882;BASRP=0;BASSR=15;BEID=asm0-40513;BEIDH=-1;BEIDL=0;BQ=1764;BSC=15;BSCQ=882;BUM=0;BUMQ=0;BVF=15;CAS=0;CASQ=0;CQ=1764;EVENT=gridss0f_19720;IC=0;IQ=0;RAS=0;RASQ=0;REF=192;REFPAIR=326;RP=0;RPQ=0;SB=1;SC=1X;SR=0;SRQ=0;SVTYPE=BND;VF=0	GT:ASQ:ASRP:ASSR:BANRP:BANRPQ:BANSR:BANSRQ:BAQ:BASRP:BASSR:BQ:BSC:BSCQ:BUM:BUMQ:BVF:CASQ:IC:IQ:QUAL:RASQ:REF:REFPAIR:RP:RPQ:SR:SRQ:VF	.:0:0:0:0:0:0:0:882:0:15:1764:15:882:0:0:15:0:0:0:0:0:192:326:0:0:0:0:0
LT962478.2	2257987	gridss0fb_4305h	A	]LT962476.2:2894174]A	15797.2	NO_ASSEMBLY	AS=0;ASC=1X1N1X;ASQ=0;ASRP=0;ASSR=0;BA=0;BANRP=0;BANRPQ=0;BANSR=0;BANSRQ=0;BAQ=0;BASRP=0;BASSR=0;BQ=4895;BSC=28;BSCQ=1179;BUM=72;BUMQ=3716;BVF=87;CAS=0;CASQ=0;CIPOS=-1,1;CIRPOS=-108,108;CQ=15699.2;EVENT=gridss0fb_4305;IC=0;IMPRECISE;IQ=0;PARID=gridss0fb_4305o;RAS=0;RASQ=0;REF=277;REFPAIR=218;RP=418;RPQ=15797.2;SB=0.428571;SC=1X1N1X344M103D310M60D216M;SR=0;SRQ=0;SVTYPE=BND;VF=418	GT:ASQ:ASRP:ASSR:BANRP:BANRPQ:BANSR:BANSRQ:BAQ:BASRP:BASSR:BQ:BSC:BSCQ:BUM:BUMQ:BVF:CASQ:IC:IQ:QUAL:RASQ:REF:REFPAIR:RP:RPQ:SR:SRQ:VF	.:0:0:0:0:0:0:0:0:0:0:4895:28:1179:72:3716:87:0:0:0:15797.2:0:277:218:418:15797.2:0:0:418
LT962479.2	176019	gridss0f_20466b	T	TGTTTTATTTTACAATACCCAAAAAAATTTTTAATAAAAAA.	5640	PASS	AS=0;ASC=1X;ASQ=0;ASRP=0;ASSR=0;BA=2;BANRP=0;BANRPQ=0;BANSR=0;BANSRQ=0;BAQ=2700;BASRP=0;BASSR=45;BEID=asm0-41903,asm0-41927;BEIDH=-1,-1;BEIDL=0,0;BQ=5640;BSC=48;BSCQ=2880;BUM=1;BUMQ=60;BVF=49;CAS=0;CASQ=0;CQ=4980;EVENT=gridss0f_20466;IC=0;IQ=0;RAS=0;RASQ=0;REF=227;REFPAIR=370;RP=0;RPQ=0;SB=1;SC=1X;SR=0;SRQ=0;SVTYPE=BND;VF=0	GT:ASQ:ASRP:ASSR:BANRP:BANRPQ:BANSR:BANSRQ:BAQ:BASRP:BASSR:BQ:BSC:BSCQ:BUM:BUMQ:BVF:CASQ:IC:IQ:QUAL:RASQ:REF:REFPAIR:RP:RPQ:SR:SRQ:VF	.:0:0:0:0:0:0:0:2700:0:45:5640:48:2880:1:60:49:0:0:0:0:0:227:370:0:0:0:0:0
LT962479.2	177283	gridss0b_20186b	A	.GTCAATGCTTGTGGGAA	1372	PASS	AS=0;ASC=1X;ASQ=0;ASRP=0;ASSR=0;BA=1;BANRP=0;BANRPQ=0;BANSR=0;BANSRQ=0;BAQ=416;BASRP=0;BASSR=7;BEID=asm0-91955;BEIDH=-1;BEIDL=16;BQ=1372;BSC=16;BSCQ=956;BUM=0;BUMQ=0;BVF=16;CAS=0;CASQ=0;CQ=1312;EVENT=gridss0b_20186;IC=0;IQ=0;RAS=0;RASQ=0;REF=196;REFPAIR=304;RP=0;RPQ=0;SB=0;SC=1X;SR=0;SRQ=0;SVTYPE=BND;VF=0	GT:ASQ:ASRP:ASSR:BANRP:BANRPQ:BANSR:BANSRQ:BAQ:BASRP:BASSR:BQ:BSC:BSCQ:BUM:BUMQ:BVF:CASQ:IC:IQ:QUAL:RASQ:REF:REFPAIR:RP:RPQ:SR:SRQ:VF	.:0:0:0:0:0:0:0:416:0:7:1372:16:956:0:0:16:0:0:0:0:0:196:304:0:0:0:0:0
LT962479.2	180997	gridss0b_20202b	A	.GGTCTATAAATGGTTATTGGCCTAAAA	1140	PASS	AS=0;ASC=1X;ASQ=0;ASRP=0;ASSR=0;BA=2;BANRP=0;BANRPQ=0;BANSR=0;BANSRQ=0;BAQ=360;BASRP=0;BASSR=6;BEID=asm0-91985,asm0-91987;BEIDH=-1,-1;BEIDL=26,18;BQ=1140;BSC=13;BSCQ=780;BUM=0;BUMQ=0;BVF=13;CAS=0;CASQ=0;CQ=480;EVENT=gridss0b_20202;IC=0;IQ=0;RAS=0;RASQ=0;REF=209;REFPAIR=253;RP=0;RPQ=0;SB=0;SC=1X;SR=0;SRQ=0;SVTYPE=BND;VF=0	GT:ASQ:ASRP:ASSR:BANRP:BANRPQ:BANSR:BANSRQ:BAQ:BASRP:BASSR:BQ:BSC:BSCQ:BUM:BUMQ:BVF:CASQ:IC:IQ:QUAL:RASQ:REF:REFPAIR:RP:RPQ:SR:SRQ:VF	.:0:0:0:0:0:0:0:360:0:6:1140:13:780:0:0:13:0:0:0:0:0:209:253:0:0:0:0:0
LT962479.2	238974	gridss0ff_1562h	G	G]LT962478.2:422550]	40429	SINGLE_ASSEMBLY	AS=0;ASC=935M1X;ASQ=0;ASRP=154;ASSR=216;BA=0;BANRP=0;BANRPQ=0;BANSR=0;BANSRQ=0;BAQ=0;BASRP=0;BASSR=0;BEID=asm0-30960;BEIDH=0;BEIDL=208;BQ=9540;BSC=44;BSCQ=2640;BUM=115;BUMQ=6900;BVF=129;CAS=0;CASQ=0;CQ=40144.1;EVENT=gridss0ff_1562;IC=0;IHOMPOS=0,0;IQ=0;PARID=gridss0ff_1562o;RAS=1;RASQ=21736.4;REF=3;REFPAIR=0;RP=174;RPQ=9916.21;SB=0.490338;SC=935M1X;SR=154;SRQ=8776.41;SVTYPE=BND;VF=316	GT:ASQ:ASRP:ASSR:BANRP:BANRPQ:BANSR:BANSRQ:BAQ:BASRP:BASSR:BQ:BSC:BSCQ:BUM:BUMQ:BVF:CASQ:IC:IQ:QUAL:RASQ:REF:REFPAIR:RP:RPQ:SR:SRQ:VF	.:0:154:216:0:0:0:0:0:0:0:9540:44:2640:115:6900:129:0:0:0:40429:21736.4:3:0:174:9916.21:154:8776.41:316
LT962479.2	239203	gridss0fb_10730o	T	T[LT962479.2:240827[	4130.71	NO_ASSEMBLY	AS=0;ASC=1X455N1X;ASQ=0;ASRP=0;ASSR=0;BA=0;BANRP=0;BANRPQ=0;BANSR=0;BANSRQ=0;BAQ=0;BASRP=0;BASSR=0;BQ=0;BSC=0;BSCQ=0;BUM=0;BUMQ=0;BVF=0;CAS=0;CASQ=0;CIPOS=-228,228;CIRPOS=-242,242;CQ=4130.71;EVENT=gridss0fb_10730;IC=0;IMPRECISE;IQ=0;PARID=gridss0fb_10730h;RAS=0;RASQ=0;REF=0;REFPAIR=0;RP=75;RPQ=4130.71;SC=527M1X455N1X;SR=0;SRQ=0;SVTYPE=BND;VF=75	GT:ASQ:ASRP:ASSR:BANRP:BANRPQ:BANSR:BANSRQ:BAQ:BASRP:BASSR:BQ:BSC:BSCQ:BUM:BUMQ:BVF:CASQ:IC:IQ:QUAL:RASQ:REF:REFPAIR:RP:RPQ:SR:SRQ:VF	.:0:0:0:0:0:0:0:0:0:0:0:0:0:0:0:0:0:0:0:4130.71:0:0:0:75:4130.71:0:0:75
LT962479.2	240827	gridss0fb_10730h	A	]LT962479.2:239203]A	4130.71	NO_ASSEMBLY	AS=0;ASC=1X483N1X;ASQ=0;ASRP=0;ASSR=0;BA=0;BANRP=0;BANRPQ=0;BANSR=0;BANSRQ=0;BAQ=0;BASRP=0;BASSR=0;BQ=0;BSC=0;BSCQ=0;BUM=0;BUMQ=0;BVF=0;CAS=0;CASQ=0;CIPOS=-242,242;CIRPOS=-228,228;CQ=4130.71;EVENT=gridss0fb_10730;IC=0;IMPRECISE;IQ=0;PARID=gridss0fb_10730o;RAS=0;RASQ=0;REF=0;REFPAIR=0;RP=75;RPQ=4130.71;SC=1X483N1X539M;SR=0;SRQ=0;SVTYPE=BND;VF=75	GT:ASQ:ASRP:ASSR:BANRP:BANRPQ:BANSR:BANSRQ:BAQ:BASRP:BASSR:BQ:BSC:BSCQ:BUM:BUMQ:BVF:CASQ:IC:IQ:QUAL:RASQ:REF:REFPAIR:RP:RPQ:SR:SRQ:VF	.:0:0:0:0:0:0:0:0:0:0:0:0:0:0:0:0:0:0:0:4130.71:0:0:0:75:4130.71:0:0:75
LT962479.2	240967	gridss0bb_1550h	T	[LT962478.2:422343[ACCGTTCGTATAGCATACATTATACGAACGGTAGCTAGCT	24178.3	SINGLE_ASSEMBLY	AS=0;ASC=1X784M;ASQ=0;ASRP=170;ASSR=82;BA=0;BANRP=0;BANRPQ=0;BANSR=0;BANSRQ=0;BAQ=0;BASRP=0;BASSR=0;BEID=asm0-81011;BEIDH=824;BEIDL=0;BQ=2082;BSC=35;BSCQ=1400;BUM=12;BUMQ=682;BVF=47;CAS=0;CASQ=0;CQ=24058.3;EVENT=gridss0bb_1550;IC=0;IHOMPOS=0,0;IQ=0;PARID=gridss0bb_1550o;RAS=1;RASQ=15120;REF=2;REFPAIR=0;RP=162;RPQ=9058.25;SB=0.544944;SC=1X784M;SR=0;SRQ=0;SVTYPE=BND;VF=212	GT:ASQ:ASRP:ASSR:BANRP:BANRPQ:BANSR:BANSRQ:BAQ:BASRP:BASSR:BQ:BSC:BSCQ:BUM:BUMQ:BVF:CASQ:IC:IQ:QUAL:RASQ:REF:REFPAIR:RP:RPQ:SR:SRQ:VF	.:0:170:82:0:0:0:0:0:0:0:2082:35:1400:12:682:47:0:0:0:24178.3:15120:2:0:162:9058.25:0:0:212
LT962479.2	303074	gridss0fb_10811o	A	AGAAGTTCCTATACTTTCTAGAGAATAGGAACTTC[LT962479.2:304941[	23629.7	NO_ASSEMBLY	AS=0;ASC=1X;ASQ=0;ASRP=0;ASSR=0;BA=0;BANRP=0;BANRPQ=0;BANSR=0;BANSRQ=0;BAQ=0;BASRP=0;BASSR=0;BQ=5280;BSC=87;BSCQ=5220;BUM=1;BUMQ=60;BVF=52;CAS=0;CASQ=0;CQ=23194.8;EVENT=gridss0fb_10811;IC=0;IHOMPOS=0,0;IQ=0;PARID=gridss0fb_10811h;RAS=0;RASQ=0;REF=0;REFPAIR=0;RP=321;RPQ=18293.7;SB=0.425414;SC=914M1X;SR=94;SRQ=5336.02;SVTYPE=BND;VF=364	GT:ASQ:ASRP:ASSR:BANRP:BANRPQ:BANSR:BANSRQ:BAQ:BASRP:BASSR:BQ:BSC:BSCQ:BUM:BUMQ:BVF:CASQ:IC:IQ:QUAL:RASQ:REF:REFPAIR:RP:RPQ:SR:SRQ:VF	.:0:0:0:0:0:0:0:0:0:0:5280:87:5220:1:60:52:0:0:0:23629.7:0:0:0:321:18293.7:94:5336.02:364
LT962479.2	304941	gridss0fb_10811h	G	]LT962479.2:303074]GAAGTTCCTATACTTTCTAGAGAATAGGAACTTCG	23629.7	NO_ASSEMBLY	AS=0;ASC=1X;ASQ=0;ASRP=0;ASSR=0;BA=0;BANRP=0;BANRPQ=0;BANSR=0;BANSRQ=0;BAQ=0;BASRP=0;BASSR=0;BQ=5820;BSC=95;BSCQ=5700;BUM=2;BUMQ=120;BVF=55;CAS=0;CASQ=0;CQ=23194.8;EVENT=gridss0fb_10811;IC=0;IHOMPOS=0,0;IQ=0;PARID=gridss0fb_10811o;RAS=0;RASQ=0;REF=4;REFPAIR=0;RP=321;RPQ=18293.7;SB=0.492063;SC=1X830M1D150M;SR=94;SRQ=5336.02;SVTYPE=BND;VF=364	GT:ASQ:ASRP:ASSR:BANRP:BANRPQ:BANSR:BANSRQ:BAQ:BASRP:BASSR:BQ:BSC:BSCQ:BUM:BUMQ:BVF:CASQ:IC:IQ:QUAL:RASQ:REF:REFPAIR:RP:RPQ:SR:SRQ:VF	.:0:0:0:0:0:0:0:0:0:0:5820:95:5700:2:120:55:0:0:0:23629.7:0:4:0:321:18293.7:94:5336.02:364
LT962479.2	615395	gridss0f_21564b	G	GGTTCAGGGAAAGGGGTTAAAAGGGGGTGGGGGGGCAAAAAATTAAA.	1200	PASS	AS=0;ASC=1X;ASQ=0;ASRP=0;ASSR=0;BA=1;BANRP=0;BANRPQ=0;BANSR=0;BANSRQ=0;BAQ=600;BASRP=0;BASSR=10;BEID=asm0-44173;BEIDH=-1;BEIDL=0;BQ=1200;BSC=10;BSCQ=600;BUM=0;BUMQ=0;BVF=10;CAS=0;CASQ=0;CQ=1200;EVENT=gridss0f_21564;IC=0;IQ=0;RAS=0;RASQ=0;REF=42;REFPAIR=210;RP=0;RPQ=0;SB=1;SC=1X;SR=0;SRQ=0;SVTYPE=BND;VF=0	GT:ASQ:ASRP:ASSR:BANRP:BANRPQ:BANSR:BANSRQ:BAQ:BASRP:BASSR:BQ:BSC:BSCQ:BUM:BUMQ:BVF:CASQ:IC:IQ:QUAL:RASQ:REF:REFPAIR:RP:RPQ:SR:SRQ:VF	.:0:0:0:0:0:0:0:600:0:10:1200:10:600:0:0:10:0:0:0:0:0:42:210:0:0:0:0:0
LT962479.2	718494	gridss0b_21634b	A	.TTAGATCAAAACACA	1380	PASS	AS=0;ASC=1X;ASQ=0;ASRP=0;ASSR=0;BA=1;BANRP=0;BANRPQ=0;BANSR=0;BANSRQ=0;BAQ=600;BASRP=0;BASSR=10;BEID=asm0-94866;BEIDH=-1;BEIDL=14;BQ=1380;BSC=13;BSCQ=780;BUM=0;BUMQ=0;BVF=13;CAS=0;CASQ=0;CQ=1260;EVENT=gridss0b_21634;IC=0;IQ=0;RAS=0;RASQ=0;REF=190;REFPAIR=304;RP=0;RPQ=0;SB=0;SC=1X;SR=0;SRQ=0;SVTYPE=BND;VF=0	GT:ASQ:ASRP:ASSR:BANRP:BANRPQ:BANSR:BANSRQ:BAQ:BASRP:BASSR:BQ:BSC:BSCQ:BUM:BUMQ:BVF:CASQ:IC:IQ:QUAL:RASQ:REF:REFPAIR:RP:RPQ:SR:SRQ:VF	.:0:0:0:0:0:0:0:600:0:10:1380:13:780:0:0:13:0:0:0:0:0:190:304:0:0:0:0:0
LT962479.2	718934	gridss0b_21641b	C	.GGCCACCCGCCCTGGCCC	1560	PASS	AS=0;ASC=1X;ASQ=0;ASRP=0;ASSR=0;BA=3;BANRP=0;BANRPQ=0;BANSR=0;BANSRQ=0;BAQ=540;BASRP=0;BASSR=9;BEID=asm0-94868,asm0-94869,asm0-94873;BEIDH=-1,-1,-1;BEIDL=17,15,11;BQ=1560;BSC=17;BSCQ=1020;BUM=0;BUMQ=0;BVF=17;CAS=0;CASQ=0;CQ=540;EVENT=gridss0b_21641;IC=0;IQ=0;RAS=0;RASQ=0;REF=156;REFPAIR=298;RP=0;RPQ=0;SB=0;SC=1X;SR=0;SRQ=0;SVTYPE=BND;VF=0	GT:ASQ:ASRP:ASSR:BANRP:BANRPQ:BANSR:BANSRQ:BAQ:BASRP:BASSR:BQ:BSC:BSCQ:BUM:BUMQ:BVF:CASQ:IC:IQ:QUAL:RASQ:REF:REFPAIR:RP:RPQ:SR:SRQ:VF	.:0:0:0:0:0:0:0:540:0:9:1560:17:1020:0:0:17:0:0:0:0:0:156:298:0:0:0:0:0
LT962479.2	1066488	gridss0f_22764b	T	TGTTTTTTTT.	4200	PASS	AS=0;ASC=1X;ASQ=0;ASRP=0;ASSR=0;BA=4;BANRP=0;BANRPQ=0;BANSR=0;BANSRQ=0;BAQ=2100;BASRP=0;BASSR=35;BEID=asm0-46628,asm0-46630,asm0-46652,asm0-46654;BEIDH=-1,-1,-1,-1;BEIDL=0,0,0,0;BQ=4200;BSC=35;BSCQ=2100;BUM=0;BUMQ=0;BVF=35;CAS=0;CASQ=0;CQ=1860;EVENT=gridss0f_22764;IC=0;IQ=0;RAS=0;RASQ=0;REF=162;REFPAIR=316;RP=0;RPQ=0;SB=1;SC=1X;SR=0;SRQ=0;SVTYPE=BND;VF=0	GT:ASQ:ASRP:ASSR:BANRP:BANRPQ:BANSR:BANSRQ:BAQ:BASRP:BASSR:BQ:BSC:BSCQ:BUM:BUMQ:BVF:CASQ:IC:IQ:QUAL:RASQ:REF:REFPAIR:RP:RPQ:SR:SRQ:VF	.:0:0:0:0:0:0:0:2100:0:35:4200:35:2100:0:0:35:0:0:0:0:0:162:316:0:0:0:0:0
LT962479.2	1126147	gridss0b_22734b	C	.GCGGGCCCCC	1020	PASS	AS=0;ASC=1X;ASQ=0;ASRP=0;ASSR=0;BA=1;BANRP=0;BANRPQ=0;BANSR=0;BANSRQ=0;BAQ=360;BASRP=0;BASSR=6;BEID=asm0-97132;BEIDH=-1;BEIDL=9;BQ=1020;BSC=11;BSCQ=660;BUM=0;BUMQ=0;BVF=11;CAS=0;CASQ=0;CQ=720;EVENT=gridss0b_22734;IC=0;IQ=0;RAS=0;RASQ=0;REF=112;REFPAIR=152;RP=0;RPQ=0;SB=0;SC=1X;SR=0;SRQ=0;SVTYPE=BND;VF=0	GT:ASQ:ASRP:ASSR:BANRP:BANRPQ:BANSR:BANSRQ:BAQ:BASRP:BASSR:BQ:BSC:BSCQ:BUM:BUMQ:BVF:CASQ:IC:IQ:QUAL:RASQ:REF:REFPAIR:RP:RPQ:SR:SRQ:VF	.:0:0:0:0:0:0:0:360:0:6:1020:11:660:0:0:11:0:0:0:0:0:112:152:0:0:0:0:0
LT962479.2	1142129	gridss0b_22785b	G	.TTTGGAACAAACG	1426	PASS	AS=0;ASC=1X;ASQ=0;ASRP=0;ASSR=0;BA=2;BANRP=0;BANRPQ=0;BANSR=0;BANSRQ=0;BAQ=600;BASRP=0;BASSR=10;BEID=asm0-97195,asm0-97203;BEIDH=-1,-1;BEIDL=12,7;BQ=1426;BSC=14;BSCQ=826;BUM=0;BUMQ=0;BVF=14;CAS=0;CASQ=0;CQ=900;EVENT=gridss0b_22785;IC=0;IQ=0;RAS=0;RASQ=0;REF=218;REFPAIR=231;RP=0;RPQ=0;SB=0;SC=1X;SR=0;SRQ=0;SVTYPE=BND;VF=0	GT:ASQ:ASRP:ASSR:BANRP:BANRPQ:BANSR:BANSRQ:BAQ:BASRP:BASSR:BQ:BSC:BSCQ:BUM:BUMQ:BVF:CASQ:IC:IQ:QUAL:RASQ:REF:REFPAIR:RP:RPQ:SR:SRQ:VF	.:0:0:0:0:0:0:0:600:0:10:1426:14:826:0:0:14:0:0:0:0:0:218:231:0:0:0:0:0
LT962479.2	1719976	gridss1f_86b	G	GGGTTTAACAAA.	2400	PASS	AS=0;ASC=1X;ASQ=0;ASRP=0;ASSR=0;BA=3;BANRP=0;BANRPQ=0;BANSR=0;BANSRQ=0;BAQ=1020;BASRP=0;BASSR=17;BEID=asm1-159,asm1-161,asm1-162;BEIDH=-1,-1,-1;BEIDL=0,0,0;BQ=2400;BSC=23;BSCQ=1380;BUM=0;BUMQ=0;BVF=23;CAS=0;CASQ=0;CQ=1140;EVENT=gridss1f_86;IC=0;IQ=0;RAS=0;RASQ=0;REF=138;REFPAIR=331;RP=0;RPQ=0;SB=1;SC=1X;SR=0;SRQ=0;SVTYPE=BND;VF=0	GT:ASQ:ASRP:ASSR:BANRP:BANRPQ:BANSR:BANSRQ:BAQ:BASRP:BASSR:BQ:BSC:BSCQ:BUM:BUMQ:BVF:CASQ:IC:IQ:QUAL:RASQ:REF:REFPAIR:RP:RPQ:SR:SRQ:VF	.:0:0:0:0:0:0:0:1020:0:17:2400:23:1380:0:0:23:0:0:0:0:0:138:331:0:0:0:0:0
LT962479.2	1822580	gridss0fb_4263h	G	]LT962476.2:2893952]AG	23840.5	NO_ASSEMBLY	AS=0;ASC=1X;ASQ=0;ASRP=0;ASSR=0;BA=0;BANRP=0;BANRPQ=0;BANSR=0;BANSRQ=0;BAQ=0;BASRP=0;BASSR=0;BQ=0;BSC=0;BSCQ=0;BUM=0;BUMQ=0;BVF=0;CAS=0;CASQ=0;CQ=142646;EVENT=gridss0fb_4263;IC=0;IHOMPOS=-1,299;IQ=0;PARID=gridss0fb_4263o;RAS=0;RASQ=0;REF=267;REFPAIR=215;RP=0;RPQ=0;SB=0.760259;SC=1X119M;SR=463;SRQ=23840.5;SVTYPE=BND;VF=462	GT:ASQ:ASRP:ASSR:BANRP:BANRPQ:BANSR:BANSRQ:BAQ:BASRP:BASSR:BQ:BSC:BSCQ:BUM:BUMQ:BVF:CASQ:IC:IQ:QUAL:RASQ:REF:REFPAIR:RP:RPQ:SR:SRQ:VF	.:0:0:0:0:0:0:0:0:0:0:0:0:0:0:0:0:0:0:0:23840.5:0:267:215:0:0:463:23840.5:462
LT962479.2	1822585	gridss0fb_4280h	A	]LT962476.2:2894001]A	143932	NO_ASSEMBLY	AS=0;ASC=1X42N1X;ASQ=0;ASRP=0;ASSR=0;BA=0;BANRP=0;BANRPQ=0;BANSR=0;BANSRQ=0;BAQ=0;BASRP=0;BASSR=0;BQ=34468;BSC=549;BSCQ=32598;BUM=39;BUMQ=1870;BVF=319;CAS=0;CASQ=0;CIPOS=0,43;CIRPOS=-43,0;CQ=142750;EVENT=gridss0fb_4280;HOMLEN=43;HOMSEQ=AAACTCTGCGGCAAGAGAAAAAAACAACAAGTCCAACCGCGGG;IC=0;IHOMPOS=0,300;IQ=0;PARID=gridss0fb_4280o;RAS=0;RASQ=0;REF=1717;REFPAIR=216;RP=2576;RPQ=139944;SB=0.451565;SC=1X42N1X782M;SR=122;SRQ=3988.18;SVTYPE=BND;VF=2697	GT:ASQ:ASRP:ASSR:BANRP:BANRPQ:BANSR:BANSRQ:BAQ:BASRP:BASSR:BQ:BSC:BSCQ:BUM:BUMQ:BVF:CASQ:IC:IQ:QUAL:RASQ:REF:REFPAIR:RP:RPQ:SR:SRQ:VF	.:0:0:0:0:0:0:0:0:0:0:34468:549:32598:39:1870:319:0:0:0:143932:0:1717:216:2576:139944:122:3988.18:2697
LT962479.2	1822689	gridss1f_389b	T	TCTGGATGCTGGATGCTGGATGCTGGATGCTGGATGCTGGATGCTGGATGCTGGATGCTGGATGCTGGATGCTGGATGCTGGATGCTGGATGCTGGATGCTGGATGCTGGATGCTGGATGCTGGATGCTGGATGCTGGATGCTGGATGCTGGATGCTGGATGCTGGATGCTGGATGCTGGATGCTGGATGCTGGATGCTGGATGCTGGATGCTGGATGCTGGATGCTGGATGCTGGATGCTGGATGCTGGATGCTGGATGCTGGATGCTGGATGCTGGATGCTGGATGCTGGATGCTGGATGCTGGATGCTGGATGCTGGATGCTGGATGCTGGATGCTGGATGCTGGATGCTGGATGCTGGATGCTGGATGCTGGATGCTGGATGCTGGATGCTGGATGCTGGATGCTGGATGCTGGATGCTGGATGCTGGATGCTGGATGCTGGATGCTGGATGCTGGATGCTGGATGCTGGATGCTGGATGCTGGATGCTGGATGCTGGATGCTGGATGCTGGATGCTGGATGCTGGATGCTGGATGCTGGATGCTGGATGCTGGATGCTGGATGCTGGATGCTGGATGCTGGATGCTGGATGCTGGATGCTGGATGCTGGATGCTGGATGCTGGATGCTGGATGCTGGATGCTGGATGCTGGATGCTGGATGCTGGATGCTGGATGCTGGATGCTGGATGCTGGATGCTGGATGCTGGATGCTGGATGCTGGATGCTGGATGCTGGATGCTGGATGCTGGA.	3502	PASS	AS=0;ASC=1X;ASQ=0;ASRP=0;ASSR=0;BA=1;BANRP=0;BANRPQ=0;BANSR=0;BANSRQ=0;BAQ=3045;BASRP=61;BASSR=1;BEID=asm1-731;BEIDH=-1;BEIDL=2;BQ=3502;BSC=5;BSCQ=283;BUM=4;BUMQ=174;BVF=66;CAS=0;CASQ=0;CQ=3570;EVENT=gridss1f_389;IC=0;IQ=0;RAS=0;RASQ=0;REF=3112;REFPAIR=535;RP=0;RPQ=0;SB=0.666667;SC=1X;SR=0;SRQ=0;SVTYPE=BND;VF=0	GT:ASQ:ASRP:ASSR:BANRP:BANRPQ:BANSR:BANSRQ:BAQ:BASRP:BASSR:BQ:BSC:BSCQ:BUM:BUMQ:BVF:CASQ:IC:IQ:QUAL:RASQ:REF:REFPAIR:RP:RPQ:SR:SRQ:VF	.:0:0:0:0:0:0:0:3045:61:1:3502:5:283:4:174:66:0:0:0:0:0:3112:535:0:0:0:0:0
LT962479.2	1822719	gridss1f_395b	A	ACTATGCGGCGAGGGTGGCCGGCAAGC.	2581	PASS	AS=0;ASC=1X;ASQ=0;ASRP=0;ASSR=0;BA=1;BANRP=0;BANRPQ=0;BANSR=0;BANSRQ=0;BAQ=1173;BASRP=4;BASSR=19;BEID=asm1-732;BEIDH=-1;BEIDL=2;BQ=2581;BSC=22;BSCQ=1190;BUM=4;BUMQ=218;BVF=25;CAS=0;CASQ=0;CQ=3647;EVENT=gridss1f_395;IC=0;IQ=0;RAS=0;RASQ=0;REF=2909;REFPAIR=874;RP=0;RPQ=0;SB=0.0731707;SC=1X;SR=0;SRQ=0;SVTYPE=BND;VF=0	GT:ASQ:ASRP:ASSR:BANRP:BANRPQ:BANSR:BANSRQ:BAQ:BASRP:BASSR:BQ:BSC:BSCQ:BUM:BUMQ:BVF:CASQ:IC:IQ:QUAL:RASQ:REF:REFPAIR:RP:RPQ:SR:SRQ:VF	.:0:0:0:0:0:0:0:1173:4:19:2581:22:1190:4:218:25:0:0:0:0:0:2909:874:0:0:0:0:0
LT962479.2	1826633	gridss1fb_160o	A	ACAGACCTGTTATTGCCTCGCTTCCGCTGGCTTGCGCCAGTTGTCCTTCTAAGAAGATCCCCCAGCAATGCCAGGTAACCTAGTTAAAAGCCAAGGTCTCGTTCGTTATCGCAATTAAGCAGACAAATCACTCCACCAACTAAGAACGGCCATGCACCACCACCCACAAAATCAAGAACGTGCTCTCATCCTGTCAATCCTCATTGTGTCTGGACCTGGTGAGTTTCCCCGTGTTGAGTCAAATTAAGCCGCAGGCTCCACTCCTGGTGGTGCCCTTCCGTCAATTCCTTTAAGTTTCAGCCTTGCGACCATACTC[LT962479.2:1826949[	12455	PASS	AS=1;ASC=145M1X;ASQ=156;ASRP=383;ASSR=0;BA=0;BANRP=0;BANRPQ=0;BANSR=0;BANSRQ=0;BAQ=0;BASRP=0;BASSR=0;BEID=asm1-1556,asm1-827;BEIDH=0,2;BEIDL=0,0;BQ=80;BSC=2;BSCQ=80;BUM=0;BUMQ=0;BVF=2;CAS=0;CASQ=0;CQ=12455;EVENT=gridss1fb_160;IC=0;IHOMPOS=0,0;IQ=0;PARID=gridss1fb_160h;RAS=1;RASQ=11841;REF=951;REFPAIR=841;RP=12;RPQ=458.01;SB=1;SC=276M33D415M1X;SR=0;SRQ=0;SVTYPE=BND;VF=389	GT:ASQ:ASRP:ASSR:BANRP:BANRPQ:BANSR:BANSRQ:BAQ:BASRP:BASSR:BQ:BSC:BSCQ:BUM:BUMQ:BVF:CASQ:IC:IQ:QUAL:RASQ:REF:REFPAIR:RP:RPQ:SR:SRQ:VF	.:156:383:0:0:0:0:0:0:0:0:80:2:80:0:0:2:0:0:0:12455:11841:951:841:12:458.01:0:0:389
LT962479.2	1826949	gridss1fb_160h	C	]LT962479.2:1826633]CAGACCTGTTATTGCCTCGCTTCCGCTGGCTTGCGCCAGTTGTCCTTCTAAGAAGATCCCCCAGCAATGCCAGGTAACCTAGTTAAAAGCCAAGGTCTCGTTCGTTATCGCAATTAAGCAGACAAATCACTCCACCAACTAAGAACGGCCATGCACCACCACCCACAAAATCAAGAACGTGCTCTCATCCTGTCAATCCTCATTGTGTCTGGACCTGGTGAGTTTCCCCGTGTTGAGTCAAATTAAGCCGCAGGCTCCACTCCTGGTGGTGCCCTTCCGTCAATTCCTTTAAGTTTCAGCCTTGCGACCATACTCC	12455	PASS	AS=1;ASC=1X296D340M;ASQ=11841;ASRP=383;ASSR=0;BA=0;BANRP=9;BANRPQ=339.4;BANSR=0;BANSRQ=0;BAQ=0;BASRP=0;BASSR=0;BEID=asm1-1556,asm1-827;BEIDH=0,0;BEIDL=0,2;BQ=15427;BSC=9;BSCQ=321;BUM=477;BUMQ=15106;BVF=109;CAS=0;CASQ=0;CQ=12455;EVENT=gridss1fb_160;IC=0;IHOMPOS=0,0;IQ=0;PARID=gridss1fb_160o;RAS=1;RASQ=156;REF=129;REFPAIR=1878;RP=12;RPQ=458.01;SB=1;SC=1X36D70M34D496M;SR=0;SRQ=0;SVTYPE=BND;VF=389	GT:ASQ:ASRP:ASSR:BANRP:BANRPQ:BANSR:BANSRQ:BAQ:BASRP:BASSR:BQ:BSC:BSCQ:BUM:BUMQ:BVF:CASQ:IC:IQ:QUAL:RASQ:REF:REFPAIR:RP:RPQ:SR:SRQ:VF	.:11841:383:0:9:339.4:0:0:0:0:0:15427:9:321:477:15106:109:0:0:0:12455:156:129:1878:12:458.01:0:0:389
LT962479.2	1827709	gridss1b_449b	G	.GCCCGAGG	1233	PASS	AS=0;ASC=1X;ASQ=0;ASRP=0;ASSR=0;BA=1;BANRP=0;BANRPQ=0;BANSR=0;BANSRQ=0;BAQ=597;BASRP=0;BASSR=16;BEID=asm1-1560;BEIDH=-1;BEIDL=7;BQ=1233;BSC=17;BSCQ=636;BUM=0;BUMQ=0;BVF=17;CAS=0;CASQ=0;CQ=1194;EVENT=gridss1b_449;IC=0;IQ=0;RAS=0;RASQ=0;REF=1380;REFPAIR=1715;RP=0;RPQ=0;SB=0;SC=1X;SR=0;SRQ=0;SVTYPE=BND;VF=0	GT:ASQ:ASRP:ASSR:BANRP:BANRPQ:BANSR:BANSRQ:BAQ:BASRP:BASSR:BQ:BSC:BSCQ:BUM:BUMQ:BVF:CASQ:IC:IQ:QUAL:RASQ:REF:REFPAIR:RP:RPQ:SR:SRQ:VF	.:0:0:0:0:0:0:0:597:0:16:1233:17:636:0:0:17:0:0:0:0:0:1380:1715:0:0:0:0:0
LT962479.2	1827725	gridss0bf_861h	G	G[LT962476.2:2891964[	5252.93	NO_ASSEMBLY	AS=0;ASC=1X440N1X;ASQ=0;ASRP=0;ASSR=0;BA=0;BANRP=125;BANRPQ=4108.7;BANSR=0;BANSRQ=0;BAQ=0;BASRP=0;BASSR=0;BQ=4263;BSC=117;BSCQ=4138;BUM=4;BUMQ=125;BVF=121;CAS=0;CASQ=0;CIPOS=-220,221;CIRPOS=-199,200;CQ=5252.93;EVENT=gridss0bf_861;IC=0;IMPRECISE;IQ=0;PARID=gridss0bf_861o;RAS=0;RASQ=0;REF=0;REFPAIR=0;RP=160;RPQ=5252.93;SB=0;SC=263M10D201M1X440N1X;SR=0;SRQ=0;SVTYPE=BND;VF=160	GT:ASQ:ASRP:ASSR:BANRP:BANRPQ:BANSR:BANSRQ:BAQ:BASRP:BASSR:BQ:BSC:BSCQ:BUM:BUMQ:BVF:CASQ:IC:IQ:QUAL:RASQ:REF:REFPAIR:RP:RPQ:SR:SRQ:VF	.:0:0:0:125:4108.7:0:0:0:0:0:4263:117:4138:4:125:121:0:0:0:5252.93:0:0:0:160:5252.93:0:0:160
Linear	182	gridss0bb_1373h	A	[LT962477.2:1820768[A	3063.06	NO_ASSEMBLY	AS=0;ASC=1X362N1X;ASQ=0;ASRP=0;ASSR=0;BA=0;BANRP=54;BANRPQ=2906.66;BANSR=0;BANSRQ=0;BAQ=0;BASRP=0;BASSR=0;BQ=1440;BSC=18;BSCQ=720;BUM=12;BUMQ=720;BVF=30;CAS=0;CASQ=0;CIPOS=-181,182;CIRPOS=-133,134;CQ=3063.06;EVENT=gridss0bb_1373;IC=0;IMPRECISE;IQ=0;PARID=gridss0bb_1373o;RAS=0;RASQ=0;REF=0;REFPAIR=0;RP=57;RPQ=3063.06;SB=1;SC=1X362N1X602M;SR=0;SRQ=0;SVTYPE=BND;VF=57	GT:ASQ:ASRP:ASSR:BANRP:BANRPQ:BANSR:BANSRQ:BAQ:BASRP:BASSR:BQ:BSC:BSCQ:BUM:BUMQ:BVF:CASQ:IC:IQ:QUAL:RASQ:REF:REFPAIR:RP:RPQ:SR:SRQ:VF	.:0:0:0:54:2906.66:0:0:0:0:0:1440:18:720:12:720:30:0:0:0:3063.06:0:0:0:57:3063.06:0:0:57
Linear	6343	gridss0ff_1377h	T	T]LT962477.2:1820732]	1538.72	NO_ASSEMBLY	AS=0;ASC=2X;ASQ=0;ASRP=0;ASSR=0;BA=0;BANRP=0;BANRPQ=0;BANSR=0;BANSRQ=0;BAQ=0;BASRP=0;BASSR=0;BQ=19595;BSC=80;BSCQ=4800;BUM=247;BUMQ=14795;BVF=300;CAS=0;CASQ=0;CIPOS=0,1;CIRPOS=-415,415;CQ=1538.72;EVENT=gridss0ff_1377;IC=0;IMPRECISE;IQ=0;PARID=gridss0ff_1377o;RAS=0;RASQ=0;REF=0;REFPAIR=0;RP=27;RPQ=1538.72;SB=0.3375;SC=238M2X;SR=0;SRQ=0;SVTYPE=BND;VF=27	GT:ASQ:ASRP:ASSR:BANRP:BANRPQ:BANSR:BANSRQ:BAQ:BASRP:BASSR:BQ:BSC:BSCQ:BUM:BUMQ:BVF:CASQ:IC:IQ:QUAL:RASQ:REF:REFPAIR:RP:RPQ:SR:SRQ:VF	.:0:0:0:0:0:0:0:0:0:0:19595:80:4800:247:14795:300:0:0:0:1538.72:0:0:0:27:1538.72:0:0:27
