# Supplementary material for: Scalable protein production by Komagataella phaffii enabled by ARS plasmids and carbon source-based selection
Source: Microb Cell Fact. 2024 Apr 20;23:116. doi: 10.1186/s12934-024-02368-3 (PMC11031860; doi:10.1186/s12934-024-02368-3)
Supplement: Supplementary file 2 — Supplementary Material 2 [file 12934_2024_2368_MOESM2_ESM.zip › Supplementary_File_2/BSYBG11tpi1/BG11tpi-FRT1_1.indels.PASS.vcf]

##fileformat=VCFv4.2
##FILTER=<ID=PASS,Description="All filters passed">
##FILTER=<ID=DPFailed,Description="DP < 10">
##FILTER=<ID=FSFailed,Description="FS > 10.0">
##FILTER=<ID=LowQual,Description="Low quality">
##FILTER=<ID=MQFailed,Description="MQ < 30.0">
##FILTER=<ID=MQRFailed,Description="MQRankSum < -1.0">
##FILTER=<ID=QDFailed,Description="QD < (20.0/1)">
##FILTER=<ID=RPRFailed,Description="ReadPosRankSum < -2.0">
##FILTER=<ID=SORFailed,Description="SOR > 6.0">
##FORMAT=<ID=AD,Number=R,Type=Integer,Description="Allelic depths for the ref and alt alleles in the order listed">
##FORMAT=<ID=DP,Number=1,Type=Integer,Description="Approximate read depth (reads with MQ=255 or with bad mates are filtered)">
##FORMAT=<ID=GQ,Number=1,Type=Integer,Description="Genotype Quality">
##FORMAT=<ID=GT,Number=1,Type=String,Description="Genotype">
##FORMAT=<ID=PL,Number=G,Type=Integer,Description="Normalized, Phred-scaled likelihoods for genotypes as defined in the VCF specification">
##GATKCommandLine=<ID=HaplotypeCaller,CommandLine="HaplotypeCaller --sample-ploidy 1 --native-pair-hmm-threads 16 --bam-output /workdir/BG11tpi-FRT1_1/variants/BG11tpi-FRT1_1.realigned.bam --output /workdir/BG11tpi-FRT1_1/variants/BG11tpi-FRT1_1.variants.raw.vcf --input /workdir/BG11tpi-FRT1_1/variants/BG11tpi-FRT1_1.recal.bam --reference /workdir/new_reference/CBS7435_Schaffer_plasmids.fasta --use-posteriors-to-calculate-qual false --dont-use-dragstr-priors false --use-new-qual-calculator true --annotate-with-num-discovered-alleles false --heterozygosity 0.001 --indel-heterozygosity 1.25E-4 --heterozygosity-stdev 0.01 --standard-min-confidence-threshold-for-calling 30.0 --max-alternate-alleles 6 --max-genotype-count 1024 --num-reference-samples-if-no-call 0 --genotype-assignment-method USE_PLS_TO_ASSIGN --contamination-fraction-to-filter 0.0 --output-mode EMIT_VARIANTS_ONLY --all-site-pls false --gvcf-gq-bands 1 --gvcf-gq-bands 2 --gvcf-gq-bands 3 --gvcf-gq-bands 4 --gvcf-gq-bands 5 --gvcf-gq-bands 6 --gvcf-gq-bands 7 --gvcf-gq-bands 8 --gvcf-gq-bands 9 --gvcf-gq-bands 10 --gvcf-gq-bands 11 --gvcf-gq-bands 12 --gvcf-gq-bands 13 --gvcf-gq-bands 14 --gvcf-gq-bands 15 --gvcf-gq-bands 16 --gvcf-gq-bands 17 --gvcf-gq-bands 18 --gvcf-gq-bands 19 --gvcf-gq-bands 20 --gvcf-gq-bands 21 --gvcf-gq-bands 22 --gvcf-gq-bands 23 --gvcf-gq-bands 24 --gvcf-gq-bands 25 --gvcf-gq-bands 26 --gvcf-gq-bands 27 --gvcf-gq-bands 28 --gvcf-gq-bands 29 --gvcf-gq-bands 30 --gvcf-gq-bands 31 --gvcf-gq-bands 32 --gvcf-gq-bands 33 --gvcf-gq-bands 34 --gvcf-gq-bands 35 --gvcf-gq-bands 36 --gvcf-gq-bands 37 --gvcf-gq-bands 38 --gvcf-gq-bands 39 --gvcf-gq-bands 40 --gvcf-gq-bands 41 --gvcf-gq-bands 42 --gvcf-gq-bands 43 --gvcf-gq-bands 44 --gvcf-gq-bands 45 --gvcf-gq-bands 46 --gvcf-gq-bands 47 --gvcf-gq-bands 48 --gvcf-gq-bands 49 --gvcf-gq-bands 50 --gvcf-gq-bands 51 --gvcf-gq-bands 52 --gvcf-gq-bands 53 --gvcf-gq-bands 54 --gvcf-gq-bands 55 --gvcf-gq-bands 56 --gvcf-gq-bands 57 --gvcf-gq-bands 58 --gvcf-gq-bands 59 --gvcf-gq-bands 60 --gvcf-gq-bands 70 --gvcf-gq-bands 80 --gvcf-gq-bands 90 --gvcf-gq-bands 99 --floor-blocks false --indel-size-to-eliminate-in-ref-model 10 --disable-optimizations false --dragen-mode false --apply-bqd false --apply-frd false --disable-spanning-event-genotyping false --transform-dragen-mapping-quality false --mapping-quality-threshold-for-genotyping 20 --max-effective-depth-adjustment-for-frd 0 --just-determine-active-regions false --dont-genotype false --do-not-run-physical-phasing false --do-not-correct-overlapping-quality false --use-filtered-reads-for-annotations false --adaptive-pruning false --do-not-recover-dangling-branches false --recover-dangling-heads false --kmer-size 10 --kmer-size 25 --dont-increase-kmer-sizes-for-cycles false --allow-non-unique-kmers-in-ref false --num-pruning-samples 1 --min-dangling-branch-length 4 --recover-all-dangling-branches false --max-num-haplotypes-in-population 128 --min-pruning 2 --adaptive-pruning-initial-error-rate 0.001 --pruning-lod-threshold 2.302585092994046 --pruning-seeding-lod-threshold 9.210340371976184 --max-unpruned-variants 100 --linked-de-bruijn-graph false --disable-artificial-haplotype-recovery false --enable-legacy-graph-cycle-detection false --debug-assembly false --debug-graph-transformations false --capture-assembly-failure-bam false --num-matching-bases-in-dangling-end-to-recover -1 --error-correction-log-odds -Infinity --error-correct-reads false --kmer-length-for-read-error-correction 25 --min-observations-for-kmer-to-be-solid 20 --base-quality-score-threshold 18 --dragstr-het-hom-ratio 2 --dont-use-dragstr-pair-hmm-scores false --pair-hmm-gap-continuation-penalty 10 --expected-mismatch-rate-for-read-disqualification 0.02 --pair-hmm-implementation FASTEST_AVAILABLE --pcr-indel-model CONSERVATIVE --phred-scaled-global-read-mismapping-rate 45 --disable-symmetric-hmm-normalizing false --disable-cap-base-qualities-to-map-quality false --enable-dynamic-read-disqualification-for-genotyping false --dynamic-read-disqualification-threshold 1.0 --native-pair-hmm-use-double-precision false --bam-writer-type CALLED_HAPLOTYPES --dont-use-soft-clipped-bases false --min-base-quality-score 10 --smith-waterman JAVA --emit-ref-confidence NONE --max-mnp-distance 0 --force-call-filtered-alleles false --soft-clip-low-quality-ends false --allele-informative-reads-overlap-margin 2 --min-assembly-region-size 50 --max-assembly-region-size 300 --active-probability-threshold 0.002 --max-prob-propagation-distance 50 --force-active false --assembly-region-padding 100 --padding-around-indels 75 --padding-around-snps 20 --padding-around-strs 75 --max-extension-into-assembly-region-padding-legacy 25 --max-reads-per-alignment-start 50 --enable-legacy-assembly-region-trimming false --interval-set-rule UNION --interval-padding 0 --interval-exclusion-padding 0 --interval-merging-rule ALL --read-validation-stringency SILENT --seconds-between-progress-updates 10.0 --disable-sequence-dictionary-validation false --create-output-bam-index true --create-output-bam-md5 false --create-output-variant-index true --create-output-variant-md5 false --lenient false --add-output-sam-program-record true --add-output-vcf-command-line true --cloud-prefetch-buffer 40 --cloud-index-prefetch-buffer -1 --disable-bam-index-caching false --sites-only-vcf-output false --help false --version false --showHidden false --verbosity INFO --QUIET false --use-jdk-deflater false --use-jdk-inflater false --gcs-max-retries 20 --gcs-project-for-requester-pays  --disable-tool-default-read-filters false --minimum-mapping-quality 20 --disable-tool-default-annotations false --enable-all-annotations false --allow-old-rms-mapping-quality-annotation-data false",Version="4.2.0.0",Date="April 27, 2023 3:18:28 PM MSK">
##GATKCommandLine=<ID=SelectVariants,CommandLine="SelectVariants --output /workdir/BG11tpi-FRT1_1/variants/BG11tpi-FRT1_1.indels.raw.vcf --select-type-to-include INDEL --variant /workdir/BG11tpi-FRT1_1/variants/BG11tpi-FRT1_1.variants.raw.vcf --reference /workdir/new_reference/CBS7435_Schaffer_plasmids.fasta --invertSelect false --exclude-non-variants false --exclude-filtered false --preserve-alleles false --remove-unused-alternates false --restrict-alleles-to ALL --keep-original-ac false --keep-original-dp false --mendelian-violation false --invert-mendelian-violation false --mendelian-violation-qual-threshold 0.0 --select-random-fraction 0.0 --remove-fraction-genotypes 0.0 --fully-decode false --max-indel-size 2147483647 --min-indel-size 0 --max-filtered-genotypes 2147483647 --min-filtered-genotypes 0 --max-fraction-filtered-genotypes 1.0 --min-fraction-filtered-genotypes 0.0 --max-nocall-number 2147483647 --max-nocall-fraction 1.0 --set-filtered-gt-to-nocall false --allow-nonoverlapping-command-line-samples false --suppress-reference-path false --genomicsdb-use-bcf-codec false --genomicsdb-shared-posixfs-optimizations false --interval-set-rule UNION --interval-padding 0 --interval-exclusion-padding 0 --interval-merging-rule ALL --read-validation-stringency SILENT --seconds-between-progress-updates 10.0 --disable-sequence-dictionary-validation false --create-output-bam-index true --create-output-bam-md5 false --create-output-variant-index true --create-output-variant-md5 false --lenient false --add-output-sam-program-record true --add-output-vcf-command-line true --cloud-prefetch-buffer 40 --cloud-index-prefetch-buffer -1 --disable-bam-index-caching false --sites-only-vcf-output false --help false --version false --showHidden false --verbosity INFO --QUIET false --use-jdk-deflater false --use-jdk-inflater false --gcs-max-retries 20 --gcs-project-for-requester-pays  --disable-tool-default-read-filters false",Version="4.2.0.0",Date="April 27, 2023 3:21:51 PM MSK">
##GATKCommandLine=<ID=VariantFiltration,CommandLine="VariantFiltration --output /workdir/BG11tpi-FRT1_1/variants/BG11tpi-FRT1_1.indels.filter.vcf --filter-expression MQ < 30.0 --filter-expression QD < (20.0/1) --filter-expression FS > 10.0 --filter-expression SOR > 6.0 --filter-expression ReadPosRankSum < -2.0 --filter-expression MQRankSum < -1.0 --filter-expression DP < 10 --filter-name MQFailed --filter-name QDFailed --filter-name FSFailed --filter-name SORFailed --filter-name RPRFailed --filter-name MQRFailed --filter-name DPFailed --variant /workdir/BG11tpi-FRT1_1/variants/BG11tpi-FRT1_1.indels.raw.vcf --reference /workdir/new_reference/CBS7435_Schaffer_plasmids.fasta --cluster-size 3 --cluster-window-size 0 --mask-extension 0 --mask-name Mask --filter-not-in-mask false --missing-values-evaluate-as-failing false --invalidate-previous-filters false --invert-filter-expression false --invert-genotype-filter-expression false --set-filtered-genotype-to-no-call false --apply-allele-specific-filters false --interval-set-rule UNION --interval-padding 0 --interval-exclusion-padding 0 --interval-merging-rule ALL --read-validation-stringency SILENT --seconds-between-progress-updates 10.0 --disable-sequence-dictionary-validation false --create-output-bam-index true --create-output-bam-md5 false --create-output-variant-index true --create-output-variant-md5 false --lenient false --add-output-sam-program-record true --add-output-vcf-command-line true --cloud-prefetch-buffer 40 --cloud-index-prefetch-buffer -1 --disable-bam-index-caching false --sites-only-vcf-output false --help false --version false --showHidden false --verbosity INFO --QUIET false --use-jdk-deflater false --use-jdk-inflater false --gcs-max-retries 20 --gcs-project-for-requester-pays  --disable-tool-default-read-filters false",Version="4.2.0.0",Date="April 27, 2023 3:21:54 PM MSK">
##INFO=<ID=AC,Number=A,Type=Integer,Description="Allele count in genotypes, for each ALT allele, in the same order as listed">
##INFO=<ID=AF,Number=A,Type=Float,Description="Allele Frequency, for each ALT allele, in the same order as listed">
##INFO=<ID=AN,Number=1,Type=Integer,Description="Total number of alleles in called genotypes">
##INFO=<ID=BaseQRankSum,Number=1,Type=Float,Description="Z-score from Wilcoxon rank sum test of Alt Vs. Ref base qualities">
##INFO=<ID=DP,Number=1,Type=Integer,Description="Approximate read depth; some reads may have been filtered">
##INFO=<ID=ExcessHet,Number=1,Type=Float,Description="Phred-scaled p-value for exact test of excess heterozygosity">
##INFO=<ID=FS,Number=1,Type=Float,Description="Phred-scaled p-value using Fisher's exact test to detect strand bias">
##INFO=<ID=InbreedingCoeff,Number=1,Type=Float,Description="Inbreeding coefficient as estimated from the genotype likelihoods per-sample when compared against the Hardy-Weinberg expectation">
##INFO=<ID=MLEAC,Number=A,Type=Integer,Description="Maximum likelihood expectation (MLE) for the allele counts (not necessarily the same as the AC), for each ALT allele, in the same order as listed">
##INFO=<ID=MLEAF,Number=A,Type=Float,Description="Maximum likelihood expectation (MLE) for the allele frequency (not necessarily the same as the AF), for each ALT allele, in the same order as listed">
##INFO=<ID=MQ,Number=1,Type=Float,Description="RMS Mapping Quality">
##INFO=<ID=MQRankSum,Number=1,Type=Float,Description="Z-score From Wilcoxon rank sum test of Alt vs. Ref read mapping qualities">
##INFO=<ID=QD,Number=1,Type=Float,Description="Variant Confidence/Quality by Depth">
##INFO=<ID=ReadPosRankSum,Number=1,Type=Float,Description="Z-score from Wilcoxon rank sum test of Alt vs. Ref read position bias">
##INFO=<ID=SOR,Number=1,Type=Float,Description="Symmetric Odds Ratio of 2x2 contingency table to detect strand bias">
##contig=<ID=LT962476.2,length=2895357,assembly=CBS7435_Schaffer_plasmids.fasta>
##contig=<ID=LT962477.2,length=2396459,assembly=CBS7435_Schaffer_plasmids.fasta>
##contig=<ID=LT962478.2,length=2263464,assembly=CBS7435_Schaffer_plasmids.fasta>
##contig=<ID=LT962479.2,length=1827946,assembly=CBS7435_Schaffer_plasmids.fasta>
##contig=<ID=FR839632.1,length=35683,assembly=CBS7435_Schaffer_plasmids.fasta>
##contig=<ID=MG491503.1,length=13092,assembly=CBS7435_Schaffer_plasmids.fasta>
##contig=<ID=MG491504.1,length=9448,assembly=CBS7435_Schaffer_plasmids.fasta>
##contig=<ID=FW049_pTPI-FRT-K,length=2250,assembly=CBS7435_Schaffer_plasmids.fasta>
##contig=<ID=FW050_pBSYA2K_FL,length=4460,assembly=CBS7435_Schaffer_plasmids.fasta>
##reference=file:///workdir/new_reference/CBS7435_Schaffer_plasmids.fasta
##source=HaplotypeCaller
##source=SelectVariants
##source=VariantFiltration
##bcftools_filterVersion=1.11+htslib-1.11
##bcftools_filterCommand=filter -i 'FILTER ~ "PASS"' -O v -o /workdir/BG11tpi-FRT1_1/variants/BG11tpi-FRT1_1.indels.PASS.vcf --threads 16 /workdir/BG11tpi-FRT1_1/variants/BG11tpi-FRT1_1.indels.filter.vcf; Date=Thu Apr 27 15:21:54 2023
#CHROM	POS	ID	REF	ALT	QUAL	FILTER	INFO	FORMAT	BG11tpi-FRT1_1
LT962476.2	1401082	.	G	GA	1769.01	PASS	AC=1;AF=1;AN=1;BaseQRankSum=1.293;DP=98;FS=3.31;MLEAC=1;MLEAF=1;MQ=60;MQRankSum=0;QD=23.59;ReadPosRankSum=0.485;SOR=0.484	GT:AD:DP:GQ:PL	1:1,74:75:99:1779,0
LT962476.2	2374311	.	A	AT	2630.01	PASS	AC=1;AF=1;AN=1;DP=108;FS=0;MLEAC=1;MLEAF=1;MQ=60;QD=27.4;SOR=0.791	GT:AD:DP:GQ:PL	1:0,96:96:99:2640,0
LT962476.2	2611795	.	T	TA	1121.01	PASS	AC=1;AF=1;AN=1;DP=66;FS=0;MLEAC=1;MLEAF=1;MQ=60;QD=21.15;SOR=1.051	GT:AD:DP:GQ:PL	1:0,53:53:99:1131,0
LT962476.2	2770733	.	C	CCCTGGTTTGGGT	1332.01	PASS	AC=1;AF=1;AN=1;DP=80;FS=0;MLEAC=1;MLEAF=1;MQ=59.5;QD=29.09;SOR=1.765	GT:AD:DP:GQ:PL	1:0,30:30:99:1342,0
LT962476.2	2800228	.	CTTACCAGTGGGCTTATCGTAG	C	2765.01	PASS	AC=1;AF=1;AN=1;DP=74;FS=0;MLEAC=1;MLEAF=1;MQ=58.82;QD=32.93;SOR=0.899	GT:AD:DP:GQ:PL	1:0,62:62:99:2775,0
LT962476.2	2891283	.	T	TC	8960.01	PASS	AC=1;AF=1;AN=1;BaseQRankSum=2.079;DP=341;FS=8.913;MLEAC=1;MLEAF=1;MQ=36.81;MQRankSum=-0.643;QD=29.28;ReadPosRankSum=2.143;SOR=3.282	GT:AD:DP:GQ:PL	1:6,300:306:99:8970,0
LT962476.2	2891434	.	TG	T	2997.01	PASS	AC=1;AF=1;AN=1;DP=95;FS=0;MLEAC=1;MLEAF=1;MQ=35.43;QD=27.7;SOR=1.81	GT:AD:DP:GQ:PL	1:0,73:73:99:3007,0
LT962476.2	2891439	.	GC	G	3695.01	PASS	AC=1;AF=1;AN=1;DP=117;FS=0;MLEAC=1;MLEAF=1;MQ=36.24;QD=26.68;SOR=1.872	GT:AD:DP:GQ:PL	1:0,95:95:99:3705,0
LT962476.2	2891642	.	A	AC	24452	PASS	AC=1;AF=1;AN=1;DP=703;FS=0;MLEAC=1;MLEAF=1;MQ=35.08;QD=28.65;SOR=1.123	GT:AD:DP:GQ:PL	1:0,654:654:99:24462,0
LT962476.2	2891727	.	G	GC	18734	PASS	AC=1;AF=1;AN=1;BaseQRankSum=0.339;DP=634;FS=0;MLEAC=1;MLEAF=1;MQ=37.65;MQRankSum=-0.939;QD=32.08;ReadPosRankSum=-0.586;SOR=0.831	GT:AD:DP:GQ:PL	1:3,581:584:99:18744,0
LT962476.2	2891907	.	GC	G	37429	PASS	AC=1;AF=1;AN=1;DP=1063;FS=0;MLEAC=1;MLEAF=1;MQ=42.45;QD=29.78;SOR=3.043	GT:AD:DP:GQ:PL	1:0,1004:1004:99:37439,0
LT962476.2	2893209	.	A	AG	88706	PASS	AC=1;AF=1;AN=1;DP=2351;FS=0;MLEAC=1;MLEAF=1;MQ=60;QD=31.43;SOR=0.742	GT:AD:DP:GQ:PL	1:0,2268:2268:99:88716,0
LT962476.2	2893785	.	T	TGTC	52375	PASS	AC=1;AF=1;AN=1;BaseQRankSum=3.341;DP=1976;FS=0;MLEAC=1;MLEAF=1;MQ=59.97;MQRankSum=-0.205;QD=27.8;ReadPosRankSum=0.288;SOR=0.745	GT:AD:DP:GQ:PL	1:16,1868:1884:99:52385,0
LT962476.2	2893860	.	A	AC	47226	PASS	AC=1;AF=1;AN=1;BaseQRankSum=0.643;DP=1817;FS=0;MLEAC=1;MLEAF=1;MQ=59.52;MQRankSum=-0.481;QD=29.74;ReadPosRankSum=0.405;SOR=0.271	GT:AD:DP:GQ:PL	1:7,1581:1588:99:47236,0
LT962476.2	2893861	.	G	GTGTTTACGTGTTTAC	59124	PASS	AC=1;AF=1;AN=1;DP=1821;FS=0;MLEAC=1;MLEAF=1;MQ=59.52;QD=28.21;SOR=1.937	GT:AD:DP:GQ:PL	1:0,1684:1684:99:59134,0
LT962476.2	2893886	.	G	GTCTTGTA	48564	PASS	AC=1;AF=1;AN=1;BaseQRankSum=0.85;DP=1528;FS=0;MLEAC=1;MLEAF=1;MQ=59.24;MQRankSum=-0.156;QD=31.46;ReadPosRankSum=0.094;SOR=1.759	GT:AD:DP:GQ:PL	1:1,1104:1105:99:48574,0
LT962476.2	2893897	.	T	TC	46520	PASS	AC=1;AF=1;AN=1;DP=1323;FS=0;MLEAC=1;MLEAF=1;MQ=59.13;QD=33.34;SOR=2.973	GT:AD:DP:GQ:PL	1:0,1038:1038:99:46530,0
LT962476.2	2893902	.	GTCT	G	43877	PASS	AC=1;AF=1;AN=1;DP=1291;FS=0;MLEAC=1;MLEAF=1;MQ=58.89;QD=30.24;SOR=2.879	GT:AD:DP:GQ:PL	1:0,982:982:99:43887,0
LT962477.2	1123330	.	G	GA	1047.01	PASS	AC=1;AF=1;AN=1;DP=74;FS=0;MLEAC=1;MLEAF=1;MQ=60;QD=20.13;SOR=1.136	GT:AD:DP:GQ:PL	1:0,52:52:99:1057,0
LT962477.2	1371702	.	C	CTT	1331.01	PASS	AC=1;AF=1;AN=1;DP=66;FS=0;MLEAC=1;MLEAF=1;MQ=60;QD=28.93;SOR=1.203	GT:AD:DP:GQ:PL	1:0,46:46:99:1341,0
LT962477.2	1684758	.	A	AT	2116.01	PASS	AC=1;AF=1;AN=1;DP=98;FS=0;MLEAC=1;MLEAF=1;MQ=60;QD=25.49;SOR=0.766	GT:AD:DP:GQ:PL	1:0,83:83:99:2126,0
LT962477.2	2159778	.	G	GA	1669.01	PASS	AC=1;AF=1;AN=1;DP=90;FS=0;MLEAC=1;MLEAF=1;MQ=59.96;QD=22.55;SOR=1.842	GT:AD:DP:GQ:PL	1:0,74:74:99:1679,0
LT962478.2	360693	.	C	CT	2562.01	PASS	AC=1;AF=1;AN=1;DP=71;FS=0;MLEAC=1;MLEAF=1;MQ=60;QD=37.43;SOR=0.726	GT:AD:DP:GQ:PL	1:0,65:65:99:2572,0
LT962478.2	360706	.	A	AT	2774.01	PASS	AC=1;AF=1;AN=1;DP=71;FS=0;MLEAC=1;MLEAF=1;MQ=60;QD=25.94;SOR=0.874	GT:AD:DP:GQ:PL	1:0,70:70:99:2784,0
LT962478.2	392993	.	GA	G	514.01	PASS	AC=1;AF=1;AN=1;DP=20;FS=0;MLEAC=1;MLEAF=1;MQ=60;QD=28.56;SOR=1.179	GT:AD:DP:GQ:PL	1:0,18:18:99:524,0
LT962478.2	507663	.	GA	G	4586.01	PASS	AC=1;AF=1;AN=1;DP=119;FS=0;MLEAC=1;MLEAF=1;MQ=60;QD=31.56;SOR=1.149	GT:AD:DP:GQ:PL	1:0,114:114:99:4596,0
LT962478.2	532124	.	G	GA	1329.01	PASS	AC=1;AF=1;AN=1;DP=75;FS=0;MLEAC=1;MLEAF=1;MQ=60;QD=24.61;SOR=1.23	GT:AD:DP:GQ:PL	1:0,54:54:99:1339,0
LT962478.2	603924	.	G	GA	1943.01	PASS	AC=1;AF=1;AN=1;BaseQRankSum=1.091;DP=100;FS=4.15;MLEAC=1;MLEAF=1;MQ=60;MQRankSum=0;QD=24.91;ReadPosRankSum=-0.933;SOR=1.071	GT:AD:DP:GQ:PL	1:1,77:78:99:1953,0
LT962478.2	642289	.	G	GT	1433.01	PASS	AC=1;AF=1;AN=1;BaseQRankSum=0.429;DP=80;FS=4.216;MLEAC=1;MLEAF=1;MQ=60;MQRankSum=0;QD=21.71;ReadPosRankSum=-0.499;SOR=1.122	GT:AD:DP:GQ:PL	1:1,65:66:99:1443,0
LT962478.2	788078	.	G	GTTT	1245.01	PASS	AC=1;AF=1;AN=1;BaseQRankSum=-0.268;DP=55;FS=0;MLEAC=1;MLEAF=1;MQ=60;MQRankSum=0;QD=33.65;ReadPosRankSum=-1.067;SOR=2.833	GT:AD:DP:GQ:PL	1:1,36:37:99:1255,0
LT962478.2	1205502	.	A	AT	1532.01	PASS	AC=1;AF=1;AN=1;BaseQRankSum=-0.488;DP=99;FS=0;MLEAC=1;MLEAF=1;MQ=60;MQRankSum=0;QD=21.89;ReadPosRankSum=1.114;SOR=0.316	GT:AD:DP:GQ:PL	1:1,69:70:99:1542,0
LT962478.2	2048084	.	T	TA	1012.01	PASS	AC=1;AF=1;AN=1;DP=55;FS=0;MLEAC=1;MLEAF=1;MQ=60;QD=23.54;SOR=3.417	GT:AD:DP:GQ:PL	1:0,43:43:99:1022,0
LT962478.2	2153699	.	A	AT	2737.01	PASS	AC=1;AF=1;AN=1;DP=114;FS=0;MLEAC=1;MLEAF=1;MQ=60;QD=26.57;SOR=1.022	GT:AD:DP:GQ:PL	1:0,103:103:99:2747,0
LT962478.2	2263096	.	G	GA	7177.01	PASS	AC=1;AF=1;AN=1;BaseQRankSum=2.687;DP=277;FS=0;MLEAC=1;MLEAF=1;MQ=37.85;MQRankSum=0.132;QD=30.41;ReadPosRankSum=1.566;SOR=0.825	GT:AD:DP:GQ:PL	1:6,230:236:99:7187,0
LT962479.2	476587	.	T	TG	779.01	PASS	AC=1;AF=1;AN=1;DP=39;FS=0;MLEAC=1;MLEAF=1;MQ=60;QD=25.13;SOR=5.486	GT:AD:DP:GQ:PL	1:0,31:31:99:789,0
LT962479.2	734272	.	A	AT	2128.01	PASS	AC=1;AF=1;AN=1;BaseQRankSum=1.369;DP=98;FS=3.063;MLEAC=1;MLEAF=1;MQ=60;MQRankSum=0;QD=25.64;ReadPosRankSum=-1.211;SOR=0.3	GT:AD:DP:GQ:PL	1:1,82:83:99:2138,0
LT962479.2	889247	.	A	AT	2469.01	PASS	AC=1;AF=1;AN=1;DP=105;FS=0;MLEAC=1;MLEAF=1;MQ=60;QD=27.43;SOR=0.917	GT:AD:DP:GQ:PL	1:0,90:90:99:2479,0
LT962479.2	1707737	.	G	GA	1746.01	PASS	AC=1;AF=1;AN=1;DP=77;FS=7.847;MLEAC=1;MLEAF=1;MQ=60;MQRankSum=0;QD=26.06;SOR=3.3	GT:AD:DP:GQ:PL	1:1,66:67:99:1756,0
LT962479.2	1826964	.	GA	G	4646.01	PASS	AC=1;AF=1;AN=1;DP=138;FS=0;MLEAC=1;MLEAF=1;MQ=39.09;QD=33.51;SOR=5.67	GT:AD:DP:GQ:PL	1:0,124:124:99:4656,0
FR839632.1	1750	.	T	TA	71209	PASS	AC=1;AF=1;AN=1;BaseQRankSum=2.561;DP=2545;FS=0;MLEAC=1;MLEAF=1;MQ=60;MQRankSum=0;QD=30.68;ReadPosRankSum=0.75;SOR=0.115	GT:AD:DP:GQ:PL	1:13,2308:2321:99:71219,0
FR839632.1	10141	.	G	GA	73926	PASS	AC=1;AF=1;AN=1;BaseQRankSum=0.316;DP=2593;FS=0;MLEAC=1;MLEAF=1;MQ=60;MQRankSum=0;QD=30.96;ReadPosRankSum=0.108;SOR=1.193	GT:AD:DP:GQ:PL	1:3,2385:2388:99:73936,0
FR839632.1	12488	.	G	GA	28307	PASS	AC=1;AF=1;AN=1;BaseQRankSum=0.41;DP=1203;FS=0;MLEAC=1;MLEAF=1;MQ=59.99;MQRankSum=-0.057;QD=28.11;ReadPosRankSum=-0.963;SOR=3.414	GT:AD:DP:GQ:PL	1:5,1002:1007:99:28317,0
FR839632.1	17142	.	T	TA	83729	PASS	AC=1;AF=1;AN=1;BaseQRankSum=4.307;DP=2475;FS=0;MLEAC=1;MLEAF=1;MQ=60;MQRankSum=-0.07;QD=31.59;ReadPosRankSum=1.555;SOR=0.387	GT:AD:DP:GQ:PL	1:16,2262:2278:99:83739,0
FR839632.1	17148	.	T	TA	70198	PASS	AC=1;AF=1;AN=1;BaseQRankSum=-0.098;DP=2473;FS=0;MLEAC=1;MLEAF=1;MQ=60;MQRankSum=-0.025;QD=31.05;ReadPosRankSum=0.668;SOR=0.257	GT:AD:DP:GQ:PL	1:3,2258:2261:99:70208,0
