# Supplementary material for: Scalable protein production by Komagataella phaffii enabled by ARS plasmids and carbon source-based selection
Source: Microb Cell Fact. 2024 Apr 20;23:116. doi: 10.1186/s12934-024-02368-3 (PMC11031860; doi:10.1186/s12934-024-02368-3)
Supplement: Supplementary file 2 — Supplementary Material 2 [file 12934_2024_2368_MOESM2_ESM.zip › Supplementary_File_2/BSYBG11tpi1/BG11tpi-FRT1_1_gridss_pass.vcf]

##fileformat=VCFv4.2
##FILTER=<ID=PASS,Description="All filters passed">
##ALT=<ID=INV,Description="Inversion">
##FILTER=<ID=ASSEMBLY_ONLY,Description="Variant is supported only by assembly evidence.">
##FILTER=<ID=ASSEMBLY_TOO_FEW_READ,Description="Not enough reads contribute to this assembly as specified by 'assembly.minReads'">
##FILTER=<ID=ASSEMBLY_TOO_SHORT,Description="This assembly is shorter than a read length">
##FILTER=<ID=INSUFFICIENT_SUPPORT,Description="Does not reach the required threshold quality for calling as specified by 'variantcalling.minScore'">
##FILTER=<ID=LOW_QUAL,Description="Low quality call as specified by 'variantcalling.lowQuality'">
##FILTER=<ID=NO_ASSEMBLY,Description="No assembly supporting this variant could be found.">
##FILTER=<ID=REF,Description="Breakpoint corresponds to reference allele">
##FILTER=<ID=SINGLE_ASSEMBLY,Description="Only one side of the breakpoint could be assembled.">
##FILTER=<ID=SINGLE_SUPPORT,Description="Supported by fewer than 'variantcalling.minReads' fragments">
##FILTER=<ID=SMALL_EVENT,Description="Event size is smaller than the minimum reportable size specified by 'variantcalling.minSize'">
##FORMAT=<ID=ASQ,Number=1,Type=Float,Description="Pro-rata quality score contribution of assemblies supporting breakpoint">
##FORMAT=<ID=ASRP,Number=1,Type=Integer,Description="Count of read pairs incorporated into any breakpoint assembly">
##FORMAT=<ID=ASSR,Number=1,Type=Integer,Description="Count of split, soft clipped or indel-containing reads incorporated into any breakpoint assemblies">
##FORMAT=<ID=BANRP,Number=1,Type=Integer,Description="Count of read pairs at this breakend assembled into a contig that does not support the breakpoint.">
##FORMAT=<ID=BANRPQ,Number=1,Type=Float,Description="Quality score of read pairs at this breakend assembled into a contig that does not support the breakpoint.">
##FORMAT=<ID=BANSR,Number=1,Type=Integer,Description="Count of split reads at this breakend assembled into a contig that does not support the breakpoint.">
##FORMAT=<ID=BANSRQ,Number=1,Type=Float,Description="Quality score of split reads at this breakend assembled into a contig that does not support the breakpoint.">
##FORMAT=<ID=BAQ,Number=1,Type=Float,Description="Pro-rata quality score contribution of assemblies supporting just local breakend">
##FORMAT=<ID=BASRP,Number=1,Type=Integer,Description="Count of read pairs incorporated into any breakend assembly">
##FORMAT=<ID=BASSR,Number=1,Type=Integer,Description="Count of split, soft clipped or indel-containing reads incorporated into any breakend assemblies">
##FORMAT=<ID=BQ,Number=1,Type=Float,Description="Quality score of breakend evidence after evidence reallocation">
##FORMAT=<ID=BSC,Number=1,Type=Integer,Description="Count of soft clips supporting just local breakend per category">
##FORMAT=<ID=BSCQ,Number=1,Type=Float,Description="Quality score of soft clips supporting just local breakend per category">
##FORMAT=<ID=BUM,Number=1,Type=Integer,Description="Count of read pairs (with one read unmapped) supporting just local breakend per category">
##FORMAT=<ID=BUMQ,Number=1,Type=Float,Description="Quality score of read pairs (with one read unmapped) supporting just local breakend per category">
##FORMAT=<ID=BVF,Number=1,Type=Integer,Description="Count of fragments providing breakend for the variant allele.">
##FORMAT=<ID=CASQ,Number=1,Type=Float,Description="Pro-rata quality score of complex compound breakpoint assemblies supporting breakpoint from elsewhere">
##FORMAT=<ID=GT,Number=1,Type=String,Description="Genotype">
##FORMAT=<ID=IC,Number=1,Type=Integer,Description="Count of read indels supporting breakpoint per category">
##FORMAT=<ID=IQ,Number=1,Type=Float,Description="Quality score of read indels supporting breakpoint per category">
##FORMAT=<ID=QUAL,Number=1,Type=Float,Description="Quality score of breakend evidence after evidence reallocation">
##FORMAT=<ID=RASQ,Number=1,Type=Float,Description="Pro-rata quality score contribution of assemblies supporting breakpoint from remote breakend">
##FORMAT=<ID=REF,Number=1,Type=Integer,Description="Count of reads mapping across this breakend">
##FORMAT=<ID=REFPAIR,Number=1,Type=Integer,Description="Count of reference read pairs spanning this breakend supporting the reference allele">
##FORMAT=<ID=RF,Number=1,Type=Integer,Description="Reference fragments. Count of fragments supporting the reference allele and not the variant allele.">
##FORMAT=<ID=RP,Number=1,Type=Integer,Description="Count of read pairs supporting breakpoint per category">
##FORMAT=<ID=RPQ,Number=1,Type=Float,Description="Quality score of read pairs supporting breakpoint per category">
##FORMAT=<ID=SR,Number=1,Type=Integer,Description="Count of split reads supporting breakpoint per category">
##FORMAT=<ID=SRQ,Number=1,Type=Float,Description="Quality score of split reads supporting breakpoint per category">
##FORMAT=<ID=VF,Number=1,Type=Integer,Description="Count of fragments supporting the variant breakpoint allele and not the reference allele.">
##INFO=<ID=AS,Number=1,Type=Integer,Description="Count of assemblies supporting breakpoint">
##INFO=<ID=ASC,Number=1,Type=String,Description="CIGAR encoding assembly contig anchoring alignments. Local assemblies are excluded due to https://github.com/PapenfussLab/gridss/issues/213.">
##INFO=<ID=ASQ,Number=1,Type=Float,Description="Quality score of assemblies supporting breakpoint">
##INFO=<ID=ASRP,Number=1,Type=Integer,Description="Count of read pairs incorporated into any breakpoint assembly">
##INFO=<ID=ASSR,Number=1,Type=Integer,Description="Count of split, soft clipped or indel-containing reads incorporated into any breakpoint assemblies">
##INFO=<ID=BA,Number=1,Type=Integer,Description="Count of assemblies supporting just local breakend">
##INFO=<ID=BANRP,Number=1,Type=Integer,Description="Count of read pairs at this breakend assembled into a contig that does not support the breakpoint.">
##INFO=<ID=BANRPQ,Number=1,Type=Float,Description="Quality score of read pairs at this breakend assembled into a contig that does not support the breakpoint.">
##INFO=<ID=BANSR,Number=1,Type=Integer,Description="Count of split reads at this breakend assembled into a contig that does not support the breakpoint.">
##INFO=<ID=BANSRQ,Number=1,Type=Float,Description="Quality score of split reads at this breakend assembled into a contig that does not support the breakpoint.">
##INFO=<ID=BAQ,Number=1,Type=Float,Description="Quality score of assemblies supporting just local breakend">
##INFO=<ID=BASRP,Number=1,Type=Integer,Description="Count of read pairs incorporated into any breakend assembly">
##INFO=<ID=BASSR,Number=1,Type=Integer,Description="Count of split, soft clipped or indel-containing reads incorporated into any breakend assemblies">
##INFO=<ID=BEALN,Number=.,Type=String,Description="Potential alignment locations of breakend sequence in the format chr:start|strand|cigar|mapq. Depending on the alignment information available, strand and mapq may be empty.">
##INFO=<ID=BEID,Number=.,Type=String,Description="Identifiers of assemblies supporting the variant.">
##INFO=<ID=BEIDH,Number=.,Type=Integer,Description="Remote chimeric alignment offset of corresponding BEID assembly.">
##INFO=<ID=BEIDL,Number=.,Type=Integer,Description="Local chimeric alignment offset of corresponding BEID assembly.">
##INFO=<ID=BENAMES,Number=.,Type=String,Description="Read names of all reads providing direct breakend support.">
##INFO=<ID=BPNAMES,Number=.,Type=String,Description="Read names of all reads providing direct breakpoint support.">
##INFO=<ID=BQ,Number=1,Type=Float,Description="Quality score of breakend evidence">
##INFO=<ID=BSC,Number=1,Type=Integer,Description="Count of soft clips supporting just local breakend">
##INFO=<ID=BSCQ,Number=1,Type=Float,Description="Quality score of soft clips supporting just local breakend">
##INFO=<ID=BUM,Number=1,Type=Integer,Description="Count of read pairs (with one read unmapped) supporting just local breakend">
##INFO=<ID=BUMQ,Number=1,Type=Float,Description="Quality score of read pairs (with one read unmapped) supporting just local breakend">
##INFO=<ID=BVF,Number=1,Type=Integer,Description="Count of fragments providing breakend for the variant allele.">
##INFO=<ID=CAS,Number=1,Type=Integer,Description="Count of complex compound breakpoint assemblies supporting breakpoint from elsewhere">
##INFO=<ID=CASQ,Number=1,Type=Float,Description="Quality score of complex compound breakpoint assemblies supporting breakpoint from elsewhere">
##INFO=<ID=CIEND,Number=2,Type=Integer,Description="Confidence interval around END for imprecise variants">
##INFO=<ID=CIPOS,Number=2,Type=Integer,Description="Confidence interval around POS for imprecise variants">
##INFO=<ID=CIRPOS,Number=2,Type=Integer,Description="Confidence interval around remote breakend POS for imprecise variants">
##INFO=<ID=CQ,Number=1,Type=Float,Description="Breakpoint quality score before evidence reallocation">
##INFO=<ID=END,Number=1,Type=Integer,Description="Stop position of the interval">
##INFO=<ID=EVENT,Number=1,Type=String,Description="ID of event associated to breakend">
##INFO=<ID=HOMLEN,Number=.,Type=Integer,Description="Length of base pair identical micro-homology at event breakpoints">
##INFO=<ID=HOMSEQ,Number=.,Type=String,Description="Sequence of base pair identical micro-homology at event breakpoints">
##INFO=<ID=IC,Number=1,Type=Integer,Description="Count of read indels supporting breakpoint">
##INFO=<ID=IHOMPOS,Number=2,Type=Integer,Description="Position of inexact homology">
##INFO=<ID=IMPRECISE,Number=0,Type=Flag,Description="Imprecise structural variation">
##INFO=<ID=IQ,Number=1,Type=Float,Description="Quality score of read indels supporting breakpoint">
##INFO=<ID=PARID,Number=1,Type=String,Description="ID of partner breakend">
##INFO=<ID=RAS,Number=1,Type=Integer,Description="Count of assemblies supporting breakpoint from remote breakend">
##INFO=<ID=RASQ,Number=1,Type=Float,Description="Quality score of assemblies supporting breakpoint from remote breakend">
##INFO=<ID=REF,Number=1,Type=Integer,Description="Count of reads mapping across this breakend">
##INFO=<ID=REFPAIR,Number=1,Type=Integer,Description="Count of reference read pairs spanning this breakend supporting the reference allele">
##INFO=<ID=RF,Number=1,Type=Integer,Description="Reference fragments. Count of fragments supporting the reference allele and not the variant allele.">
##INFO=<ID=RP,Number=1,Type=Integer,Description="Count of read pairs supporting breakpoint">
##INFO=<ID=RPQ,Number=1,Type=Float,Description="Quality score of read pairs supporting breakpoint">
##INFO=<ID=RSI,Number=.,Type=Integer,Description="Support interval offsets of partner breakend.">
##INFO=<ID=SB,Number=1,Type=Float,Description="Strand bias of the reads supporting the variant. 1 indicates that reads would be aligned to the positive strand if the reference was changed to the variant allele. 0 indicates that reads bases would be aligned to the negative strand if the reference was changed to the variant allele. Strand bias is calculated purely from supporting reads and exclude read pair support since these are 100% strand bias. Note that reads both directly supporting the variant, and supporting via assembly will be double-counted. Both breakpoint and breakend supporting reads are included.">
##INFO=<ID=SC,Number=1,Type=String,Description="CIGAR for displaying anchoring alignment of any contributing evidence and microhomologies. Local assemblies are excluded due to https://github.com/PapenfussLab/gridss/issues/213">
##INFO=<ID=SELF,Number=0,Type=Flag,Description="Indicates a breakpoint is self-intersecting">
##INFO=<ID=SI,Number=.,Type=Integer,Description="Support interval offsets from breakend position in which at least one supporting read/read pair/assembly is mapped.">
##INFO=<ID=SR,Number=1,Type=Integer,Description="Count of split reads supporting breakpoint">
##INFO=<ID=SRQ,Number=1,Type=Float,Description="Quality score of split reads supporting breakpoint">
##INFO=<ID=SVLEN,Number=.,Type=Integer,Description="Difference in length between REF and ALT alleles">
##INFO=<ID=SVTYPE,Number=1,Type=String,Description="Type of structural variant">
##INFO=<ID=VF,Number=1,Type=Integer,Description="Count of fragments supporting the variant breakpoint allele and not the reference allele.">
##contig=<ID=LT962476.2,length=2895357>
##contig=<ID=LT962477.2,length=2396459>
##contig=<ID=LT962478.2,length=2263464>
##contig=<ID=LT962479.2,length=1827946>
##contig=<ID=FR839632.1,length=35683>
##contig=<ID=MG491503.1,length=13092>
##contig=<ID=MG491504.1,length=9448>
##contig=<ID=FW049_pTPI-FRT-K,length=2250>
##contig=<ID=FW050_pBSYA2K_FL,length=4460>
##gridssVersion=2.5.0-gridss
##bcftools_filterVersion=1.11+htslib-1.11
##bcftools_filterCommand=filter -e 'FILTER ~ "LOW_QUAL"' -O v -o /workdir/BG11tpi-FRT1_1/gridss/BG11tpi-FRT1_1_gridss_pass.vcf --threads 16 /workdir/BG11tpi-FRT1_1/gridss/BG11tpi-FRT1_1_gridss_raw.vcf; Date=Thu Apr 27 14:48:16 2023
#CHROM	POS	ID	REF	ALT	QUAL	FILTER	INFO	FORMAT	BG11tpi-FRT1_1
LT962476.2	1466592	gridss0f_6916b	G	GTTTTTTTTTTTT.	1620	PASS	AS=0;ASC=1X;ASQ=0;ASRP=0;ASSR=0;BA=1;BANRP=0;BANRPQ=0;BANSR=0;BANSRQ=0;BAQ=720;BASRP=0;BASSR=12;BEID=asm0-9456;BEIDH=-1;BEIDL=0;BQ=1620;BSC=15;BSCQ=900;BUM=0;BUMQ=0;BVF=15;CAS=0;CASQ=0;CQ=780;EVENT=gridss0f_6916;IC=0;IQ=0;RAS=0;RASQ=0;REF=60;REFPAIR=173;RP=0;RPQ=0;SB=1;SC=1X;SR=0;SRQ=0;SVTYPE=BND;VF=0	GT:ASQ:ASRP:ASSR:BANRP:BANRPQ:BANSR:BANSRQ:BAQ:BASRP:BASSR:BQ:BSC:BSCQ:BUM:BUMQ:BVF:CASQ:IC:IQ:QUAL:RASQ:REF:REFPAIR:RP:RPQ:SR:SRQ:VF	.:0:0:0:0:0:0:0:720:0:12:1620:15:900:0:0:15:0:0:0:0:0:60:173:0:0:0:0:0
LT962476.2	2800228	gridss0fb_1981o	C	C[LT962476.2:2800250[	1651.98	NO_ASSEMBLY	AS=0;ASC=1X17N1X;ASQ=0;ASRP=0;ASSR=0;BA=0;BANRP=3;BANRPQ=106.98;BANSR=0;BANSRQ=0;BAQ=0;BASRP=0;BASSR=0;BQ=354;BSC=6;BSCQ=265;BUM=2;BUMQ=89;BVF=7;CAS=0;CASQ=0;CIPOS=0,18;CIRPOS=0,18;CQ=1599.98;EVENT=gridss0fb_1981;HOMLEN=18;HOMSEQ=TTACCAGTGGGCTTATCG;IC=26;IHOMPOS=0,18;IQ=1497;PARID=gridss0fb_1981h;RAS=0;RASQ=0;REF=56;REFPAIR=181;RP=5;RPQ=154.98;SB=0.5;SC=303M8D151M204D75M1X17N1X;SR=0;SRQ=0;SVTYPE=BND;VF=31	GT:ASQ:ASRP:ASSR:BANRP:BANRPQ:BANSR:BANSRQ:BAQ:BASRP:BASSR:BQ:BSC:BSCQ:BUM:BUMQ:BVF:CASQ:IC:IQ:QUAL:RASQ:REF:REFPAIR:RP:RPQ:SR:SRQ:VF	.:0:0:0:3:106.98:0:0:0:0:0:354:6:265:2:89:7:0:26:1497:1651.98:0:56:181:5:154.98:0:0:31
LT962476.2	2800250	gridss0fb_1981h	T	]LT962476.2:2800228]T	1651.98	NO_ASSEMBLY	AS=0;ASC=1X17N1X;ASQ=0;ASRP=0;ASSR=0;BA=0;BANRP=2;BANRPQ=51.99;BANSR=0;BANSRQ=0;BAQ=0;BASRP=0;BASSR=0;BQ=545;BSC=6;BSCQ=342;BUM=4;BUMQ=203;BVF=9;CAS=0;CASQ=0;CIPOS=0,18;CIRPOS=0,18;CQ=1599.98;EVENT=gridss0fb_1981;HOMLEN=18;HOMSEQ=TTACCAGTGGGCTTATCG;IC=26;IHOMPOS=0,18;IQ=1497;PARID=gridss0fb_1981o;RAS=0;RASQ=0;REF=55;REFPAIR=175;RP=5;RPQ=154.98;SB=0.3125;SC=1X17N1X109M134D105M17D148M15D206M;SR=0;SRQ=0;SVTYPE=BND;VF=31	GT:ASQ:ASRP:ASSR:BANRP:BANRPQ:BANSR:BANSRQ:BAQ:BASRP:BASSR:BQ:BSC:BSCQ:BUM:BUMQ:BVF:CASQ:IC:IQ:QUAL:RASQ:REF:REFPAIR:RP:RPQ:SR:SRQ:VF	.:0:0:0:2:51.99:0:0:0:0:0:545:6:342:4:203:9:0:26:1497:1651.98:0:55:175:5:154.98:0:0:31
LT962476.2	2891440	gridss0b_14130b	C	.TTCACCTCTGACC	2531	PASS	AS=0;ASC=1X;ASQ=0;ASRP=0;ASSR=0;BA=4;BANRP=0;BANRPQ=0;BANSR=0;BANSRQ=0;BAQ=1145;BASRP=0;BASSR=32;BEID=asm0-79261,asm0-79444,asm0-79514,asm0-79685;BEIDH=-1,-1,-1,-1;BEIDL=12,13,12,251;BQ=2531;BSC=34;BSCQ=1206;BUM=3;BUMQ=180;BVF=37;CAS=0;CASQ=0;CQ=1897;EVENT=gridss0b_14130;IC=0;IQ=0;RAS=0;RASQ=0;REF=364;REFPAIR=1922;RP=0;RPQ=0;SB=0.264706;SC=1X;SR=0;SRQ=0;SVTYPE=BND;VF=0	GT:ASQ:ASRP:ASSR:BANRP:BANRPQ:BANSR:BANSRQ:BAQ:BASRP:BASSR:BQ:BSC:BSCQ:BUM:BUMQ:BVF:CASQ:IC:IQ:QUAL:RASQ:REF:REFPAIR:RP:RPQ:SR:SRQ:VF	.:0:0:0:0:0:0:0:1145:0:32:2531:34:1206:3:180:37:0:0:0:0:0:364:1922:0:0:0:0:0
LT962476.2	2891953	gridss0bf_53o	A	]LT962479.2:1827726]A	2017.7	NO_ASSEMBLY	AS=0;ASC=1X380N1X;ASQ=0;ASRP=0;ASSR=0;BA=0;BANRP=49;BANRPQ=1592.81;BANSR=0;BANSRQ=0;BAQ=0;BASRP=0;BASSR=0;BQ=2188;BSC=34;BSCQ=1518;BUM=13;BUMQ=670;BVF=46;CAS=0;CASQ=0;CIPOS=-190,191;CIRPOS=-220,220;CQ=2017.7;EVENT=gridss0bf_53;IC=0;IMPRECISE;IQ=0;PARID=gridss0bf_53h;RAS=0;RASQ=0;REF=1139;REFPAIR=1372;RP=62;RPQ=2017.7;SB=0.764706;SC=1X380N1X555M1D10M;SR=0;SRQ=0;SVTYPE=BND;VF=62	GT:ASQ:ASRP:ASSR:BANRP:BANRPQ:BANSR:BANSRQ:BAQ:BASRP:BASSR:BQ:BSC:BSCQ:BUM:BUMQ:BVF:CASQ:IC:IQ:QUAL:RASQ:REF:REFPAIR:RP:RPQ:SR:SRQ:VF	.:0:0:0:49:1592.81:0:0:0:0:0:2188:34:1518:13:670:46:0:0:0:2017.7:0:1139:1372:62:2017.7:0:0:62
LT962476.2	2892769	gridss0b_14256b	T	.GGCTACGTAAACTGTTATGTAGGCTGT	10982	PASS	AS=0;ASC=1X;ASQ=0;ASRP=0;ASSR=0;BA=1;BANRP=0;BANRPQ=0;BANSR=0;BANSRQ=0;BAQ=81;BASRP=0;BASSR=3;BEID=asm0-79316;BEIDH=-1;BEIDL=26;BQ=10982;BSC=224;BSCQ=10901;BUM=0;BUMQ=0;BVF=224;CAS=0;CASQ=0;CQ=14585;EVENT=gridss0b_14256;IC=0;IQ=0;RAS=0;RASQ=0;REF=3969;REFPAIR=3402;RP=0;RPQ=0;SB=0.339207;SC=1X;SR=0;SRQ=0;SVTYPE=BND;VF=0	GT:ASQ:ASRP:ASSR:BANRP:BANRPQ:BANSR:BANSRQ:BAQ:BASRP:BASSR:BQ:BSC:BSCQ:BUM:BUMQ:BVF:CASQ:IC:IQ:QUAL:RASQ:REF:REFPAIR:RP:RPQ:SR:SRQ:VF	.:0:0:0:0:0:0:0:81:0:3:10982:224:10901:0:0:224:0:0:0:0:0:3969:3402:0:0:0:0:0
LT962476.2	2892833	gridss0fb_2055o	T	T[LT962476.2:2893024[	2032.84	NO_ASSEMBLY	AS=0;ASC=1X30N1X;ASQ=0;ASRP=0;ASSR=0;BA=0;BANRP=0;BANRPQ=0;BANSR=0;BANSRQ=0;BAQ=0;BASRP=0;BASSR=0;BQ=120;BSC=2;BSCQ=120;BUM=0;BUMQ=0;BVF=2;CAS=0;CASQ=0;CIPOS=-31,0;CIRPOS=0,31;CQ=4547.27;EVENT=gridss0fb_2055;HOMLEN=31;HOMSEQ=GTTATGTAAGCTTTGGCCATTATGTAAGCTT;IC=0;IHOMPOS=0,2;IQ=0;PARID=gridss0fb_2055h;RAS=0;RASQ=0;REF=3766;REFPAIR=3353;RP=0;RPQ=0;SB=0.109375;SC=10M1D35M1X30N1X;SR=62;SRQ=2032.84;SVTYPE=BND;VF=62	GT:ASQ:ASRP:ASSR:BANRP:BANRPQ:BANSR:BANSRQ:BAQ:BASRP:BASSR:BQ:BSC:BSCQ:BUM:BUMQ:BVF:CASQ:IC:IQ:QUAL:RASQ:REF:REFPAIR:RP:RPQ:SR:SRQ:VF	.:0:0:0:0:0:0:0:0:0:0:120:2:120:0:0:2:0:0:0:2032.84:0:3766:3353:0:0:62:2032.84:62
LT962476.2	2892851	gridss0b_14268b	T	.TAAACTGTTATGTAAGCTTTGGCCAT	4443.99	PASS	AS=0;ASC=1X;ASQ=0;ASRP=0;ASSR=0;BA=8;BANRP=0;BANRPQ=0;BANSR=0;BANSRQ=0;BAQ=2261.99;BASRP=0;BASSR=43;BEID=asm0-79265,asm0-79270,asm0-79273,asm0-79277,asm0-79281,asm0-79296,asm0-79320,asm0-79380;BEIDH=-1,-1,-1,-1,-1,-1,-1,-1;BEIDL=25,37,33,57,30,29,28,15;BQ=4443.99;BSC=42;BSCQ=2182;BUM=0;BUMQ=0;BVF=44;CAS=0;CASQ=0;CQ=20478;EVENT=gridss0b_14268;IC=0;IQ=0;RAS=0;RASQ=0;REF=3289;REFPAIR=4099;RP=0;RPQ=0;SB=0.116279;SC=1X;SR=0;SRQ=0;SVTYPE=BND;VF=0	GT:ASQ:ASRP:ASSR:BANRP:BANRPQ:BANSR:BANSRQ:BAQ:BASRP:BASSR:BQ:BSC:BSCQ:BUM:BUMQ:BVF:CASQ:IC:IQ:QUAL:RASQ:REF:REFPAIR:RP:RPQ:SR:SRQ:VF	.:0:0:0:0:0:0:0:2261.99:0:43:4443.99:42:2182:0:0:44:0:0:0:0:0:3289:4099:0:0:0:0:0
LT962476.2	2892862	gridss0fb_2065o	T	T[LT962476.2:2893024[	11149.4	NO_ASSEMBLY	AS=0;ASC=1X12N1X;ASQ=0;ASRP=0;ASSR=0;BA=0;BANRP=0;BANRPQ=0;BANSR=0;BANSRQ=0;BAQ=0;BASRP=0;BASSR=0;BQ=0;BSC=0;BSCQ=0;BUM=0;BUMQ=0;BVF=0;CAS=0;CASQ=0;CIPOS=-13,0;CIRPOS=0,13;CQ=13530;EVENT=gridss0fb_2065;HOMLEN=13;HOMSEQ=GTTATGTAAGCTT;IC=0;IHOMPOS=0,2;IQ=0;PARID=gridss0fb_2065h;RAS=0;RASQ=0;REF=2554;REFPAIR=3794;RP=3;RPQ=170.97;SB=0.73913;SC=244M1X12N1X;SR=230;SRQ=10978.4;SVTYPE=BND;VF=233	GT:ASQ:ASRP:ASSR:BANRP:BANRPQ:BANSR:BANSRQ:BAQ:BASRP:BASSR:BQ:BSC:BSCQ:BUM:BUMQ:BVF:CASQ:IC:IQ:QUAL:RASQ:REF:REFPAIR:RP:RPQ:SR:SRQ:VF	.:0:0:0:0:0:0:0:0:0:0:0:0:0:0:0:0:0:0:0:11149.4:0:2554:3794:3:170.97:230:10978.4:233
LT962476.2	2892955	gridss0f_14114b	T	TTGTGGTTTACGTAAACTGTTATGTAAGCTTTGGC.	1092	PASS	AS=0;ASC=1X;ASQ=0;ASRP=0;ASSR=0;BA=1;BANRP=0;BANRPQ=0;BANSR=0;BANSRQ=0;BAQ=1092;BASRP=0;BASSR=21;BEID=asm0-79253;BEIDH=-1;BEIDL=0;BQ=1092;BSC=0;BSCQ=0;BUM=0;BUMQ=0;BVF=21;CAS=0;CASQ=0;CQ=11039;EVENT=gridss0f_14114;IC=0;IQ=0;RAS=0;RASQ=0;REF=1326;REFPAIR=5716;RP=0;RPQ=0;SB=0.365;SC=1X;SR=0;SRQ=0;SVTYPE=BND;VF=0	GT:ASQ:ASRP:ASSR:BANRP:BANRPQ:BANSR:BANSRQ:BAQ:BASRP:BASSR:BQ:BSC:BSCQ:BUM:BUMQ:BVF:CASQ:IC:IQ:QUAL:RASQ:REF:REFPAIR:RP:RPQ:SR:SRQ:VF	.:0:0:0:0:0:0:0:1092:0:21:1092:0:0:0:0:21:0:0:0:0:0:1326:5716:0:0:0:0:0
LT962476.2	2892955	gridss0fb_2088o	T	T[LT962476.2:2893024[	7656.97	NO_ASSEMBLY	AS=0;ASC=1X29N1X;ASQ=0;ASRP=0;ASSR=0;BA=0;BANRP=0;BANRPQ=0;BANSR=0;BANSRQ=0;BAQ=0;BASRP=0;BASSR=0;BQ=10815;BSC=250;BSCQ=10815;BUM=0;BUMQ=0;BVF=250;CAS=0;CASQ=0;CIPOS=-30,0;CIRPOS=0,30;CQ=10083.5;EVENT=gridss0fb_2088;HOMLEN=30;HOMSEQ=GTTATGTAAGCTTTGGCCATTATGTAAGCT;IC=0;IHOMPOS=0,57;IQ=0;PARID=gridss0fb_2088h;RAS=0;RASQ=0;REF=1326;REFPAIR=4795;RP=2;RPQ=113.98;SB=0.537572;SC=54M28D75M1X29N1X;SR=269;SRQ=7542.99;SVTYPE=BND;VF=271	GT:ASQ:ASRP:ASSR:BANRP:BANRPQ:BANSR:BANSRQ:BAQ:BASRP:BASSR:BQ:BSC:BSCQ:BUM:BUMQ:BVF:CASQ:IC:IQ:QUAL:RASQ:REF:REFPAIR:RP:RPQ:SR:SRQ:VF	.:0:0:0:0:0:0:0:0:0:0:10815:250:10815:0:0:250:0:0:0:7656.97:0:1326:4795:2:113.98:269:7542.99:271
LT962476.2	2892961	gridss0fb_2087o	C	CTGGTTTACGTAAACTGTTATGTAAGCTTTGACCATTATGTAAGCTTGTGGTTTACGTAAACT[LT962476.2:2893024[	6416.06	SINGLE_ASSEMBLY	AS=0;ASC=106M1X;ASQ=0;ASRP=50;ASSR=128;BA=0;BANRP=0;BANRPQ=0;BANSR=0;BANSRQ=0;BAQ=0;BASRP=0;BASSR=0;BEID=asm0-79230;BEIDH=0;BEIDL=0;BQ=0;BSC=0;BSCQ=0;BUM=0;BUMQ=0;BVF=0;CAS=0;CASQ=0;CQ=10011.4;EVENT=gridss0fb_2087;IC=0;IHOMPOS=0,0;IQ=0;PARID=gridss0fb_2087h;RAS=1;RASQ=6416.06;REF=1286;REFPAIR=5749;RP=0;RPQ=0;SB=0.514512;SC=106M1X;SR=0;SRQ=0;SVTYPE=BND;VF=178	GT:ASQ:ASRP:ASSR:BANRP:BANRPQ:BANSR:BANSRQ:BAQ:BASRP:BASSR:BQ:BSC:BSCQ:BUM:BUMQ:BVF:CASQ:IC:IQ:QUAL:RASQ:REF:REFPAIR:RP:RPQ:SR:SRQ:VF	.:0:50:128:0:0:0:0:0:0:0:0:0:0:0:0:0:0:0:0:6416.06:6416.06:1286:5749:0:0:0:0:178
LT962476.2	2893024	gridss0fb_2055h	G	]LT962476.2:2892833]G	2032.84	NO_ASSEMBLY	AS=0;ASC=1X30N1X;ASQ=0;ASRP=0;ASSR=0;BA=0;BANRP=0;BANRPQ=0;BANSR=62;BANSRQ=2032.84;BAQ=0;BASRP=0;BASSR=0;BQ=0;BSC=0;BSCQ=0;BUM=0;BUMQ=0;BVF=0;CAS=0;CASQ=0;CIPOS=0,31;CIRPOS=-31,0;CQ=4547.27;EVENT=gridss0fb_2055;HOMLEN=31;HOMSEQ=GTTATGTAAGCTTTGGCCATTATGTAAGCTT;IC=0;IHOMPOS=0,2;IQ=0;PARID=gridss0fb_2055o;RAS=0;RASQ=0;REF=1112;REFPAIR=5416;RP=0;RPQ=0;SB=0.0806452;SC=1X30N1X87M;SR=62;SRQ=2032.84;SVTYPE=BND;VF=62	GT:ASQ:ASRP:ASSR:BANRP:BANRPQ:BANSR:BANSRQ:BAQ:BASRP:BASSR:BQ:BSC:BSCQ:BUM:BUMQ:BVF:CASQ:IC:IQ:QUAL:RASQ:REF:REFPAIR:RP:RPQ:SR:SRQ:VF	.:0:0:0:0:0:62:2032.84:0:0:0:0:0:0:0:0:0:0:0:0:2032.84:0:1112:5416:0:0:62:2032.84:62
LT962476.2	2893024	gridss0fb_2065h	G	]LT962476.2:2892862]G	11149.4	NO_ASSEMBLY	AS=0;ASC=1X12N1X;ASQ=0;ASRP=0;ASSR=0;BA=0;BANRP=0;BANRPQ=0;BANSR=228;BANSRQ=10884.9;BAQ=0;BASRP=0;BASSR=0;BQ=540;BSC=9;BSCQ=540;BUM=0;BUMQ=0;BVF=9;CAS=0;CASQ=0;CIPOS=0,13;CIRPOS=-13,0;CQ=13530;EVENT=gridss0fb_2065;HOMLEN=13;HOMSEQ=GTTATGTAAGCTT;IC=0;IHOMPOS=0,2;IQ=0;PARID=gridss0fb_2065o;RAS=0;RASQ=0;REF=1112;REFPAIR=5576;RP=3;RPQ=170.97;SB=0.715481;SC=1X12N1X120M612D91M;SR=230;SRQ=10978.4;SVTYPE=BND;VF=233	GT:ASQ:ASRP:ASSR:BANRP:BANRPQ:BANSR:BANSRQ:BAQ:BASRP:BASSR:BQ:BSC:BSCQ:BUM:BUMQ:BVF:CASQ:IC:IQ:QUAL:RASQ:REF:REFPAIR:RP:RPQ:SR:SRQ:VF	.:0:0:0:0:0:228:10884.9:0:0:0:540:9:540:0:0:9:0:0:0:11149.4:0:1112:5576:3:170.97:230:10978.4:233
LT962476.2	2893024	gridss0fb_2087h	G	]LT962476.2:2892961]TGGTTTACGTAAACTGTTATGTAAGCTTTGACCATTATGTAAGCTTGTGGTTTACGTAAACTG	6079.15	SINGLE_ASSEMBLY	AS=1;ASC=1X;ASQ=6079.15;ASRP=50;ASSR=115;BA=0;BANRP=0;BANRPQ=0;BANSR=0;BANSRQ=0;BAQ=0;BASRP=0;BASSR=0;BEID=asm0-79230;BEIDH=0;BEIDL=0;BQ=13930;BSC=186;BSCQ=11008;BUM=49;BUMQ=2922;BVF=186;CAS=0;CASQ=0;CQ=10011.4;EVENT=gridss0fb_2087;IC=0;IHOMPOS=0,0;IQ=0;PARID=gridss0fb_2087o;RAS=0;RASQ=0;REF=1112;REFPAIR=5903;RP=0;RPQ=0;SB=0.496822;SC=1X;SR=0;SRQ=0;SVTYPE=BND;VF=165	GT:ASQ:ASRP:ASSR:BANRP:BANRPQ:BANSR:BANSRQ:BAQ:BASRP:BASSR:BQ:BSC:BSCQ:BUM:BUMQ:BVF:CASQ:IC:IQ:QUAL:RASQ:REF:REFPAIR:RP:RPQ:SR:SRQ:VF	.:6079.15:50:115:0:0:0:0:0:0:0:13930:186:11008:49:2922:186:0:0:0:6079.15:0:1112:5903:0:0:0:0:165
LT962476.2	2893024	gridss0fb_2088h	G	]LT962476.2:2892955]G	7656.97	NO_ASSEMBLY	AS=0;ASC=1X29N1X;ASQ=0;ASRP=0;ASSR=0;BA=0;BANRP=1;BANRPQ=56.99;BANSR=267;BANSRQ=7488.99;BAQ=0;BASRP=0;BASSR=0;BQ=239;BSC=4;BSCQ=239;BUM=0;BUMQ=0;BVF=4;CAS=0;CASQ=0;CIPOS=0,30;CIRPOS=-30,0;CQ=10083.5;EVENT=gridss0fb_2088;HOMLEN=30;HOMSEQ=GTTATGTAAGCTTTGGCCATTATGTAAGCT;IC=0;IHOMPOS=0,57;IQ=0;PARID=gridss0fb_2088o;RAS=0;RASQ=0;REF=1112;REFPAIR=5416;RP=2;RPQ=113.98;SB=0.498168;SC=1X29N1X89M620D127M;SR=269;SRQ=7542.99;SVTYPE=BND;VF=271	GT:ASQ:ASRP:ASSR:BANRP:BANRPQ:BANSR:BANSRQ:BAQ:BASRP:BASSR:BQ:BSC:BSCQ:BUM:BUMQ:BVF:CASQ:IC:IQ:QUAL:RASQ:REF:REFPAIR:RP:RPQ:SR:SRQ:VF	.:0:0:0:1:56.99:267:7488.99:0:0:0:239:4:239:0:0:4:0:0:0:7656.97:0:1112:5416:2:113.98:269:7542.99:271
LT962476.2	2893209	gridss0b_14322b	A	.AAATTATTTAAGAAA	1140	PASS	AS=0;ASC=1X;ASQ=0;ASRP=0;ASSR=0;BA=1;BANRP=0;BANRPQ=0;BANSR=0;BANSRQ=0;BAQ=300;BASRP=0;BASSR=5;BEID=asm0-79327;BEIDH=-1;BEIDL=14;BQ=1140;BSC=14;BSCQ=840;BUM=0;BUMQ=0;BVF=14;CAS=0;CASQ=0;CQ=2992;EVENT=gridss0b_14322;IC=0;IQ=0;RAS=0;RASQ=0;REF=2625;REFPAIR=5287;RP=0;RPQ=0;SB=0.136364;SC=1X;SR=0;SRQ=0;SVTYPE=BND;VF=0	GT:ASQ:ASRP:ASSR:BANRP:BANRPQ:BANSR:BANSRQ:BAQ:BASRP:BASSR:BQ:BSC:BSCQ:BUM:BUMQ:BVF:CASQ:IC:IQ:QUAL:RASQ:REF:REFPAIR:RP:RPQ:SR:SRQ:VF	.:0:0:0:0:0:0:0:300:0:5:1140:14:840:0:0:14:0:0:0:0:0:2625:5287:0:0:0:0:0
LT962476.2	2893507	gridss0b_14348b	A	.AATGGAGTACGAATTTGCAACTACATTGTGA	1800	PASS	AS=0;ASC=1X;ASQ=0;ASRP=0;ASSR=0;BA=1;BANRP=0;BANRPQ=0;BANSR=0;BANSRQ=0;BAQ=240;BASRP=0;BASSR=4;BEID=asm0-79349;BEIDH=-1;BEIDL=30;BQ=1800;BSC=26;BSCQ=1560;BUM=0;BUMQ=0;BVF=26;CAS=0;CASQ=0;CQ=2408;EVENT=gridss0b_14348;IC=0;IQ=0;RAS=0;RASQ=0;REF=2732;REFPAIR=3461;RP=0;RPQ=0;SB=0.166667;SC=1X;SR=0;SRQ=0;SVTYPE=BND;VF=0	GT:ASQ:ASRP:ASSR:BANRP:BANRPQ:BANSR:BANSRQ:BAQ:BASRP:BASSR:BQ:BSC:BSCQ:BUM:BUMQ:BVF:CASQ:IC:IQ:QUAL:RASQ:REF:REFPAIR:RP:RPQ:SR:SRQ:VF	.:0:0:0:0:0:0:0:240:0:4:1800:26:1560:0:0:26:0:0:0:0:0:2732:3461:0:0:0:0:0
LT962476.2	2893786	gridss0b_14385b	G	.TCCAGGAGACGTAGGTTGGTGTCG	7490	PASS	AS=0;ASC=1X;ASQ=0;ASRP=0;ASSR=0;BA=2;BANRP=0;BANRPQ=0;BANSR=0;BANSRQ=0;BAQ=3180;BASRP=0;BASSR=53;BEID=asm0-79247,asm0-79258;BEIDH=-1,-1;BEIDL=17,23;BQ=7490;BSC=72;BSCQ=4310;BUM=0;BUMQ=0;BVF=74;CAS=0;CASQ=0;CQ=7318;EVENT=gridss0b_14385;IC=0;IQ=0;RAS=0;RASQ=0;REF=2126;REFPAIR=2068;RP=0;RPQ=0;SB=0.357469;SC=1X;SR=0;SRQ=0;SVTYPE=BND;VF=0	GT:ASQ:ASRP:ASSR:BANRP:BANRPQ:BANSR:BANSRQ:BAQ:BASRP:BASSR:BQ:BSC:BSCQ:BUM:BUMQ:BVF:CASQ:IC:IQ:QUAL:RASQ:REF:REFPAIR:RP:RPQ:SR:SRQ:VF	.:0:0:0:0:0:0:0:3180:0:53:7490:72:4310:0:0:74:0:0:0:0:0:2126:2068:0:0:0:0:0
LT962476.2	2893852	gridss0b_14394b	A	.TGACGCGTCGACTCGACGTGTTTACGTGTCTA	2105	PASS	AS=0;ASC=1X;ASQ=0;ASRP=0;ASSR=0;BA=6;BANRP=0;BANRPQ=0;BANSR=0;BANSRQ=0;BAQ=1032;BASRP=0;BASSR=18;BEID=asm0-79251,asm0-79269,asm0-79286,asm0-79294,asm0-79305,asm0-79342;BEIDH=-1,-1,-1,-1,-1,-1;BEIDL=20,31,25,42,38,29;BQ=2105;BSC=18;BSCQ=1073;BUM=0;BUMQ=0;BVF=19;CAS=0;CASQ=0;CQ=28272;EVENT=gridss0b_14394;IC=0;IQ=0;RAS=0;RASQ=0;REF=2125;REFPAIR=1447;RP=0;RPQ=0;SB=0.531561;SC=1X;SR=0;SRQ=0;SVTYPE=BND;VF=0	GT:ASQ:ASRP:ASSR:BANRP:BANRPQ:BANSR:BANSRQ:BAQ:BASRP:BASSR:BQ:BSC:BSCQ:BUM:BUMQ:BVF:CASQ:IC:IQ:QUAL:RASQ:REF:REFPAIR:RP:RPQ:SR:SRQ:VF	.:0:0:0:0:0:0:0:1032:0:18:2105:18:1073:0:0:19:0:0:0:0:0:2125:1447:0:0:0:0:0
LT962476.2	2893911	gridss0b_14404b	T	.GGTGTCTTGT	1611	PASS	AS=0;ASC=1X;ASQ=0;ASRP=0;ASSR=0;BA=1;BANRP=0;BANRPQ=0;BANSR=0;BANSRQ=0;BAQ=240;BASRP=0;BASSR=4;BEID=asm0-79341;BEIDH=-1;BEIDL=9;BQ=1611;BSC=24;BSCQ=1371;BUM=0;BUMQ=0;BVF=24;CAS=0;CASQ=0;CQ=14730;EVENT=gridss0b_14404;IC=0;IQ=0;RAS=0;RASQ=0;REF=2136;REFPAIR=778;RP=0;RPQ=0;SB=0.25;SC=1X;SR=0;SRQ=0;SVTYPE=BND;VF=0	GT:ASQ:ASRP:ASSR:BANRP:BANRPQ:BANSR:BANSRQ:BAQ:BASRP:BASSR:BQ:BSC:BSCQ:BUM:BUMQ:BVF:CASQ:IC:IQ:QUAL:RASQ:REF:REFPAIR:RP:RPQ:SR:SRQ:VF	.:0:0:0:0:0:0:0:240:0:4:1611:24:1371:0:0:24:0:0:0:0:0:2136:778:0:0:0:0:0
LT962476.2	2893952	gridss0fb_2124o	C	CA[LT962479.2:1822580[	6814.34	NO_ASSEMBLY	AS=0;ASC=1X;ASQ=0;ASRP=0;ASSR=0;BA=0;BANRP=0;BANRPQ=0;BANSR=0;BANSRQ=0;BAQ=0;BASRP=0;BASSR=0;BQ=315;BSC=6;BSCQ=315;BUM=0;BUMQ=0;BVF=6;CAS=0;CASQ=0;CQ=63797.3;EVENT=gridss0fb_2124;IC=0;IHOMPOS=0,299;IQ=0;PARID=gridss0fb_2124h;RAS=0;RASQ=0;REF=1755;REFPAIR=721;RP=0;RPQ=0;SB=0.686131;SC=46M1X;SR=131;SRQ=6814.34;SVTYPE=BND;VF=130	GT:ASQ:ASRP:ASSR:BANRP:BANRPQ:BANSR:BANSRQ:BAQ:BASRP:BASSR:BQ:BSC:BSCQ:BUM:BUMQ:BVF:CASQ:IC:IQ:QUAL:RASQ:REF:REFPAIR:RP:RPQ:SR:SRQ:VF	.:0:0:0:0:0:0:0:0:0:0:315:6:315:0:0:6:0:0:0:6814.34:0:1755:721:0:0:131:6814.34:130
LT962476.2	2894000	gridss0fb_2136o	G	G[LT962479.2:1822580[	64761.2	NO_ASSEMBLY	AS=0;ASC=1X46N1X;ASQ=0;ASRP=0;ASSR=0;BA=0;BANRP=0;BANRPQ=0;BANSR=0;BANSRQ=0;BAQ=0;BASRP=0;BASSR=0;BQ=28293;BSC=236;BSCQ=12969;BUM=272;BUMQ=15324;BVF=435;CAS=0;CASQ=0;CIPOS=-47,0;CIRPOS=0,47;CQ=64094.5;EVENT=gridss0fb_2136;HOMLEN=47;HOMSEQ=GGAGAAAACTCTGCGGCAAGAGAAAAAAACGACAAGTCCAACCGCGG;IC=0;IHOMPOS=0,299;IQ=0;PARID=gridss0fb_2136h;RAS=0;RASQ=0;REF=1047;REFPAIR=684;RP=1201;RPQ=63527.3;SB=0.487273;SC=857M1X46N1X;SR=39;SRQ=1233.84;SVTYPE=BND;VF=1240	GT:ASQ:ASRP:ASSR:BANRP:BANRPQ:BANSR:BANSRQ:BAQ:BASRP:BASSR:BQ:BSC:BSCQ:BUM:BUMQ:BVF:CASQ:IC:IQ:QUAL:RASQ:REF:REFPAIR:RP:RPQ:SR:SRQ:VF	.:0:0:0:0:0:0:0:0:0:0:28293:236:12969:272:15324:435:0:0:0:64761.2:0:1047:684:1201:63527.3:39:1233.84:1240
LT962476.2	2894162	gridss0fb_2163o	G	G[LT962478.2:2258019[	5677.27	NO_ASSEMBLY	AS=0;ASC=1X222N1X;ASQ=0;ASRP=0;ASSR=0;BA=0;BANRP=0;BANRPQ=0;BANSR=0;BANSRQ=0;BAQ=0;BASRP=0;BASSR=0;BQ=1567;BSC=40;BSCQ=1567;BUM=0;BUMQ=0;BVF=40;CAS=0;CASQ=0;CIPOS=-111,112;CIRPOS=-2,3;CQ=5620.28;EVENT=gridss0fb_2163;IC=0;IMPRECISE;IQ=0;PARID=gridss0fb_2163h;RAS=0;RASQ=0;REF=31;REFPAIR=242;RP=145;RPQ=5677.27;SB=0;SC=575M3D145M1X222N1X;SR=0;SRQ=0;SVTYPE=BND;VF=145	GT:ASQ:ASRP:ASSR:BANRP:BANRPQ:BANSR:BANSRQ:BAQ:BASRP:BASSR:BQ:BSC:BSCQ:BUM:BUMQ:BVF:CASQ:IC:IQ:QUAL:RASQ:REF:REFPAIR:RP:RPQ:SR:SRQ:VF	.:0:0:0:0:0:0:0:0:0:0:1567:40:1567:0:0:40:0:0:0:5677.27:0:31:242:145:5677.27:0:0:145
LT962477.2	1	gridss0b_14443b	T	.TCCAGCATCCAGCATCCAGCATCCAGCATCCAGCATCCAGCATCCAGCATCCAGCATCCAGCATCCAGCATCCAGCATCCAGCATCCAGCATCCAGCATCCAGCATCCAGCATCCAGCATCCAGCATCCAGCAT	17702	PASS	AS=0;ASC=1X;ASQ=0;ASRP=0;ASSR=0;BA=1;BANRP=0;BANRPQ=0;BANSR=0;BANSRQ=0;BAQ=7561;BASRP=119;BASSR=9;BEID=asm0-79708;BEIDH=-1;BEIDL=133;BQ=17702;BSC=9;BSCQ=444;BUM=162;BUMQ=9697;BVF=171;CAS=0;CASQ=0;CQ=17702;EVENT=gridss0b_14443;IC=0;IQ=0;RAS=0;RASQ=0;REF=0;REFPAIR=0;RP=0;RPQ=0;SB=1;SC=1X;SR=0;SRQ=0;SVTYPE=BND;VF=0	GT:ASQ:ASRP:ASSR:BANRP:BANRPQ:BANSR:BANSRQ:BAQ:BASRP:BASSR:BQ:BSC:BSCQ:BUM:BUMQ:BVF:CASQ:IC:IQ:QUAL:RASQ:REF:REFPAIR:RP:RPQ:SR:SRQ:VF	.:0:0:0:0:0:0:0:7561:119:9:17702:9:444:162:9697:171:0:0:0:0:0:0:0:0:0:0:0:0
LT962477.2	1040486	gridss0f_19305b	T	TTTTTTTGTTGAAACG.	1440	PASS	AS=0;ASC=1X;ASQ=0;ASRP=0;ASSR=0;BA=1;BANRP=0;BANRPQ=0;BANSR=0;BANSRQ=0;BAQ=720;BASRP=0;BASSR=12;BEID=asm0-25779;BEIDH=-1;BEIDL=0;BQ=1440;BSC=12;BSCQ=720;BUM=0;BUMQ=0;BVF=12;CAS=0;CASQ=0;CQ=1560;EVENT=gridss0f_19305;IC=0;IQ=0;RAS=0;RASQ=0;REF=72;REFPAIR=169;RP=0;RPQ=0;SB=1;SC=1X;SR=0;SRQ=0;SVTYPE=BND;VF=0	GT:ASQ:ASRP:ASSR:BANRP:BANRPQ:BANSR:BANSRQ:BAQ:BASRP:BASSR:BQ:BSC:BSCQ:BUM:BUMQ:BVF:CASQ:IC:IQ:QUAL:RASQ:REF:REFPAIR:RP:RPQ:SR:SRQ:VF	.:0:0:0:0:0:0:0:720:0:12:1440:12:720:0:0:12:0:0:0:0:0:72:169:0:0:0:0:0
LT962478.2	256962	gridss0b_27256b	A	.CACCTGAAAACCAAAAAAA	1320	PASS	AS=0;ASC=1X;ASQ=0;ASRP=0;ASSR=0;BA=1;BANRP=0;BANRPQ=0;BANSR=0;BANSRQ=0;BAQ=660;BASRP=0;BASSR=11;BEID=asm0-97126;BEIDH=-1;BEIDL=18;BQ=1320;BSC=11;BSCQ=660;BUM=0;BUMQ=0;BVF=11;CAS=0;CASQ=0;CQ=1380;EVENT=gridss0b_27256;IC=0;IQ=0;RAS=0;RASQ=0;REF=61;REFPAIR=159;RP=0;RPQ=0;SB=0;SC=1X;SR=0;SRQ=0;SVTYPE=BND;VF=0	GT:ASQ:ASRP:ASSR:BANRP:BANRPQ:BANSR:BANSRQ:BAQ:BASRP:BASSR:BQ:BSC:BSCQ:BUM:BUMQ:BVF:CASQ:IC:IQ:QUAL:RASQ:REF:REFPAIR:RP:RPQ:SR:SRQ:VF	.:0:0:0:0:0:0:0:660:0:11:1320:11:660:0:0:11:0:0:0:0:0:61:159:0:0:0:0:0
LT962478.2	392105	gridss0fb_4089o	A	AGAAGTTCCTATTCTCTAGAAAGTATAGGAACTTC[LT962478.2:392964[	29406.8	PASS	AS=1;ASC=838M1X;ASQ=11789.5;ASRP=197;ASSR=129;BA=0;BANRP=0;BANRPQ=0;BANSR=0;BANSRQ=0;BAQ=0;BASRP=0;BASSR=0;BEID=asm0-36967,asm0-97988;BEIDH=848,873;BEIDL=0,0;BQ=3165;BSC=48;BSCQ=2865;BUM=5;BUMQ=300;BVF=19;CAS=0;CASQ=0;CQ=29406.8;EVENT=gridss0fb_4089;IC=0;IHOMPOS=0,0;IQ=0;PARID=gridss0fb_4089h;RAS=1;RASQ=7398.54;REF=1;REFPAIR=1;RP=136;RPQ=7678.22;SB=0.390335;SC=838M1X;SR=45;SRQ=2540.54;SVTYPE=BND;VF=183	GT:ASQ:ASRP:ASSR:BANRP:BANRPQ:BANSR:BANSRQ:BAQ:BASRP:BASSR:BQ:BSC:BSCQ:BUM:BUMQ:BVF:CASQ:IC:IQ:QUAL:RASQ:REF:REFPAIR:RP:RPQ:SR:SRQ:VF	.:11789.5:197:129:0:0:0:0:0:0:0:3165:48:2865:5:300:19:0:0:0:29406.8:7398.54:1:1:136:7678.22:45:2540.54:183
LT962478.2	392964	gridss0fb_4089h	T	]LT962478.2:392105]GAAGTTCCTATTCTCTAGAAAGTATAGGAACTTCT	29406.8	PASS	AS=1;ASC=1X29M1D750M;ASQ=7398.54;ASRP=197;ASSR=129;BA=0;BANRP=0;BANRPQ=0;BANSR=0;BANSRQ=0;BAQ=0;BASRP=0;BASSR=0;BEID=asm0-36967,asm0-97988;BEIDH=0,0;BEIDL=848,873;BQ=2758;BSC=43;BSCQ=2578;BUM=3;BUMQ=180;BVF=13;CAS=0;CASQ=0;CQ=29406.8;EVENT=gridss0fb_4089;IC=0;IHOMPOS=0,0;IQ=0;PARID=gridss0fb_4089o;RAS=1;RASQ=11789.5;REF=0;REFPAIR=1;RP=136;RPQ=7678.22;SB=0.393939;SC=1X780M;SR=45;SRQ=2540.54;SVTYPE=BND;VF=183	GT:ASQ:ASRP:ASSR:BANRP:BANRPQ:BANSR:BANSRQ:BAQ:BASRP:BASSR:BQ:BSC:BSCQ:BUM:BUMQ:BVF:CASQ:IC:IQ:QUAL:RASQ:REF:REFPAIR:RP:RPQ:SR:SRQ:VF	.:7398.54:197:129:0:0:0:0:0:0:0:2758:43:2578:3:180:13:0:0:0:29406.8:11789.5:0:1:136:7678.22:45:2540.54:183
LT962478.2	422343	gridss0b_28067b	A	.ATCAAAAATGAAGCCTGCATCTCTCAGGCAAATGGCATTCTGACATCCTCTTGAGCTAGCTACCGTTCGTATAATGTATGCTATACGAACGGTA	8760	PASS	AS=0;ASC=1X;ASQ=0;ASRP=0;ASSR=0;BA=1;BANRP=0;BANRPQ=0;BANSR=0;BANSRQ=0;BAQ=4380;BASRP=0;BASSR=73;BEID=asm0-98177;BEIDH=-1;BEIDL=93;BQ=8760;BSC=73;BSCQ=4380;BUM=0;BUMQ=0;BVF=73;CAS=0;CASQ=0;CQ=9720;EVENT=gridss0b_28067;IC=0;IQ=0;RAS=0;RASQ=0;REF=139;REFPAIR=177;RP=0;RPQ=0;SB=0.506849;SC=1X;SR=0;SRQ=0;SVTYPE=BND;VF=0	GT:ASQ:ASRP:ASSR:BANRP:BANRPQ:BANSR:BANSRQ:BAQ:BASRP:BASSR:BQ:BSC:BSCQ:BUM:BUMQ:BVF:CASQ:IC:IQ:QUAL:RASQ:REF:REFPAIR:RP:RPQ:SR:SRQ:VF	.:0:0:0:0:0:0:0:4380:0:73:8760:73:4380:0:0:73:0:0:0:0:0:139:177:0:0:0:0:0
LT962478.2	422343	gridss0bb_91o	A	[LT962479.2:240967[GCTAGCTACCGTTCGTATAATGTATGCTATACGAACGGTA	5551	PASS	AS=1;ASC=1X161M;ASQ=0;ASRP=2;ASSR=11;BA=0;BANRP=0;BANRPQ=0;BANSR=0;BANSRQ=0;BAQ=0;BASRP=0;BASSR=0;BEID=asm0-111658,asm0-98188;BEIDH=201,4;BEIDL=0,259;BQ=1020;BSC=1;BSCQ=60;BUM=16;BUMQ=960;BVF=17;CAS=0;CASQ=0;CQ=5437.02;EVENT=gridss0bb_91;IC=0;IHOMPOS=0,0;IQ=0;PARID=gridss0bb_91h;RAS=1;RASQ=560;REF=139;REFPAIR=177;RP=91;RPQ=4991;SB=1;SC=1X207M;SR=0;SRQ=0;SVTYPE=BND;VF=102	GT:ASQ:ASRP:ASSR:BANRP:BANRPQ:BANSR:BANSRQ:BAQ:BASRP:BASSR:BQ:BSC:BSCQ:BUM:BUMQ:BVF:CASQ:IC:IQ:QUAL:RASQ:REF:REFPAIR:RP:RPQ:SR:SRQ:VF	.:0:2:11:0:0:0:0:0:0:0:1020:1:60:16:960:17:0:0:0:5551:560:139:177:91:4991:0:0:102
LT962478.2	422550	gridss0ff_90o	A	A]LT962479.2:238974]	22037.2	SINGLE_ASSEMBLY	AS=1;ASC=1X;ASQ=11826.8;ASRP=105;ASSR=96;BA=0;BANRP=0;BANRPQ=0;BANSR=0;BANSRQ=0;BAQ=0;BASRP=0;BASSR=0;BEID=asm0-37189;BEIDH=305;BEIDL=0;BQ=1740;BSC=28;BSCQ=1680;BUM=1;BUMQ=60;BVF=1;CAS=0;CASQ=0;CQ=21752.3;EVENT=gridss0ff_90;IC=0;IHOMPOS=0,0;IQ=0;PARID=gridss0ff_90h;RAS=0;RASQ=0;REF=142;REFPAIR=145;RP=109;RPQ=6166.59;SB=0.533333;SC=208M1X;SR=71;SRQ=4043.82;SVTYPE=BND;VF=169	GT:ASQ:ASRP:ASSR:BANRP:BANRPQ:BANSR:BANSRQ:BAQ:BASRP:BASSR:BQ:BSC:BSCQ:BUM:BUMQ:BVF:CASQ:IC:IQ:QUAL:RASQ:REF:REFPAIR:RP:RPQ:SR:SRQ:VF	.:11826.8:105:96:0:0:0:0:0:0:0:1740:28:1680:1:60:1:0:0:0:22037.2:0:142:145:109:6166.59:71:4043.82:169
LT962478.2	642305	gridss0f_28781b	T	TTGGTTCCCTTGCCTTGT.	1500	PASS	AS=0;ASC=1X;ASQ=0;ASRP=0;ASSR=0;BA=1;BANRP=0;BANRPQ=0;BANSR=0;BANSRQ=0;BAQ=660;BASRP=0;BASSR=11;BEID=asm0-38583;BEIDH=-1;BEIDL=0;BQ=1500;BSC=11;BSCQ=660;BUM=3;BUMQ=180;BVF=14;CAS=0;CASQ=0;CQ=1500;EVENT=gridss0f_28781;IC=0;IQ=0;RAS=0;RASQ=0;REF=82;REFPAIR=125;RP=0;RPQ=0;SB=1;SC=1X;SR=0;SRQ=0;SVTYPE=BND;VF=0	GT:ASQ:ASRP:ASSR:BANRP:BANRPQ:BANSR:BANSRQ:BAQ:BASRP:BASSR:BQ:BSC:BSCQ:BUM:BUMQ:BVF:CASQ:IC:IQ:QUAL:RASQ:REF:REFPAIR:RP:RPQ:SR:SRQ:VF	.:0:0:0:0:0:0:0:660:0:11:1500:11:660:3:180:14:0:0:0:0:0:82:125:0:0:0:0:0
LT962478.2	788079	gridss0b_29845b	T	.GGCTCCATTTTTGAATTCTTTCCTTTTTCCAATTTCTGGGGTGTTTT	1260	PASS	AS=0;ASC=1X;ASQ=0;ASRP=0;ASSR=0;BA=1;BANRP=0;BANRPQ=0;BANSR=0;BANSRQ=0;BAQ=600;BASRP=0;BASSR=10;BEID=asm0-100579;BEIDH=-1;BEIDL=46;BQ=1260;BSC=10;BSCQ=600;BUM=1;BUMQ=60;BVF=11;CAS=0;CASQ=0;CQ=1260;EVENT=gridss0b_29845;IC=0;IQ=0;RAS=0;RASQ=0;REF=64;REFPAIR=164;RP=0;RPQ=0;SB=0;SC=1X;SR=0;SRQ=0;SVTYPE=BND;VF=0	GT:ASQ:ASRP:ASSR:BANRP:BANRPQ:BANSR:BANSRQ:BAQ:BASRP:BASSR:BQ:BSC:BSCQ:BUM:BUMQ:BVF:CASQ:IC:IQ:QUAL:RASQ:REF:REFPAIR:RP:RPQ:SR:SRQ:VF	.:0:0:0:0:0:0:0:600:0:10:1260:10:600:1:60:11:0:0:0:0:0:64:164:0:0:0:0:0
LT962478.2	788102	gridss0f_29482b	T	TTTTTTTTTTTTTTTTGGAGGGGGG.	1860	PASS	AS=0;ASC=1X;ASQ=0;ASRP=0;ASSR=0;BA=1;BANRP=0;BANRPQ=0;BANSR=0;BANSRQ=0;BAQ=900;BASRP=0;BASSR=15;BEID=asm0-39544;BEIDH=-1;BEIDL=0;BQ=1860;BSC=16;BSCQ=960;BUM=0;BUMQ=0;BVF=16;CAS=0;CASQ=0;CQ=1860;EVENT=gridss0f_29482;IC=0;IQ=0;RAS=0;RASQ=0;REF=49;REFPAIR=167;RP=0;RPQ=0;SB=0.806452;SC=1X;SR=0;SRQ=0;SVTYPE=BND;VF=0	GT:ASQ:ASRP:ASSR:BANRP:BANRPQ:BANSR:BANSRQ:BAQ:BASRP:BASSR:BQ:BSC:BSCQ:BUM:BUMQ:BVF:CASQ:IC:IQ:QUAL:RASQ:REF:REFPAIR:RP:RPQ:SR:SRQ:VF	.:0:0:0:0:0:0:0:900:0:15:1860:16:960:0:0:16:0:0:0:0:0:49:167:0:0:0:0:0
LT962478.2	2258019	gridss0fb_2163h	C	]LT962476.2:2894162]C	5677.27	NO_ASSEMBLY	AS=0;ASC=1X4N1X;ASQ=0;ASRP=0;ASSR=0;BA=0;BANRP=0;BANRPQ=0;BANSR=0;BANSRQ=0;BAQ=0;BASRP=0;BASSR=0;BQ=2378;BSC=4;BSCQ=139;BUM=39;BUMQ=2239;BVF=40;CAS=0;CASQ=0;CIPOS=-2,3;CIRPOS=-111,112;CQ=5620.28;EVENT=gridss0fb_2163;IC=0;IMPRECISE;IQ=0;PARID=gridss0fb_2163o;RAS=0;RASQ=0;REF=295;REFPAIR=151;RP=145;RPQ=5677.27;SB=0.25;SC=1X4N1X227M202D254M129D199M;SR=0;SRQ=0;SVTYPE=BND;VF=145	GT:ASQ:ASRP:ASSR:BANRP:BANRPQ:BANSR:BANSRQ:BAQ:BASRP:BASSR:BQ:BSC:BSCQ:BUM:BUMQ:BVF:CASQ:IC:IQ:QUAL:RASQ:REF:REFPAIR:RP:RPQ:SR:SRQ:VF	.:0:0:0:0:0:0:0:0:0:0:2378:4:139:39:2239:40:0:0:0:5677.27:0:295:151:145:5677.27:0:0:145
LT962479.2	238974	gridss0ff_90h	G	G]LT962478.2:422550]	22037.2	SINGLE_ASSEMBLY	AS=0;ASC=770M1X;ASQ=0;ASRP=105;ASSR=96;BA=0;BANRP=0;BANRPQ=0;BANSR=0;BANSRQ=0;BAQ=0;BASRP=0;BASSR=0;BEID=asm0-37189;BEIDH=0;BEIDL=305;BQ=6352;BSC=29;BSCQ=1732;BUM=77;BUMQ=4620;BVF=85;CAS=0;CASQ=0;CQ=21752.3;EVENT=gridss0ff_90;IC=0;IHOMPOS=0,0;IQ=0;PARID=gridss0ff_90o;RAS=1;RASQ=11826.8;REF=3;REFPAIR=0;RP=109;RPQ=6166.59;SB=0.5;SC=770M1X;SR=71;SRQ=4043.82;SVTYPE=BND;VF=169	GT:ASQ:ASRP:ASSR:BANRP:BANRPQ:BANSR:BANSRQ:BAQ:BASRP:BASSR:BQ:BSC:BSCQ:BUM:BUMQ:BVF:CASQ:IC:IQ:QUAL:RASQ:REF:REFPAIR:RP:RPQ:SR:SRQ:VF	.:0:105:96:0:0:0:0:0:0:0:6352:29:1732:77:4620:85:0:0:0:22037.2:11826.8:3:0:109:6166.59:71:4043.82:169
LT962479.2	239268	gridss0fb_5488o	C	C[LT962479.2:240849[	1549.71	NO_ASSEMBLY	AS=0;ASC=1X588N1X;ASQ=0;ASRP=0;ASSR=0;BA=0;BANRP=0;BANRPQ=0;BANSR=0;BANSRQ=0;BAQ=0;BASRP=0;BASSR=0;BQ=0;BSC=0;BSCQ=0;BUM=0;BUMQ=0;BVF=0;CAS=0;CASQ=0;CIPOS=-294,295;CIRPOS=-220,220;CQ=1549.71;EVENT=gridss0fb_5488;IC=0;IMPRECISE;IQ=0;PARID=gridss0fb_5488h;RAS=0;RASQ=0;REF=0;REFPAIR=0;RP=29;RPQ=1549.71;SC=85M9D262M1X588N1X;SR=0;SRQ=0;SVTYPE=BND;VF=29	GT:ASQ:ASRP:ASSR:BANRP:BANRPQ:BANSR:BANSRQ:BAQ:BASRP:BASSR:BQ:BSC:BSCQ:BUM:BUMQ:BVF:CASQ:IC:IQ:QUAL:RASQ:REF:REFPAIR:RP:RPQ:SR:SRQ:VF	.:0:0:0:0:0:0:0:0:0:0:0:0:0:0:0:0:0:0:0:1549.71:0:0:0:29:1549.71:0:0:29
LT962479.2	240849	gridss0fb_5488h	T	]LT962479.2:239268]T	1549.71	NO_ASSEMBLY	AS=0;ASC=1X439N1X;ASQ=0;ASRP=0;ASSR=0;BA=0;BANRP=0;BANRPQ=0;BANSR=0;BANSRQ=0;BAQ=0;BASRP=0;BASSR=0;BQ=0;BSC=0;BSCQ=0;BUM=0;BUMQ=0;BVF=0;CAS=0;CASQ=0;CIPOS=-220,220;CIRPOS=-294,295;CQ=1549.71;EVENT=gridss0fb_5488;IC=0;IMPRECISE;IQ=0;PARID=gridss0fb_5488o;RAS=0;RASQ=0;REF=0;REFPAIR=0;RP=29;RPQ=1549.71;SC=1X439N1X524M;SR=0;SRQ=0;SVTYPE=BND;VF=29	GT:ASQ:ASRP:ASSR:BANRP:BANRPQ:BANSR:BANSRQ:BAQ:BASRP:BASSR:BQ:BSC:BSCQ:BUM:BUMQ:BVF:CASQ:IC:IQ:QUAL:RASQ:REF:REFPAIR:RP:RPQ:SR:SRQ:VF	.:0:0:0:0:0:0:0:0:0:0:0:0:0:0:0:0:0:0:0:1549.71:0:0:0:29:1549.71:0:0:29
LT962479.2	240967	gridss0bb_91h	T	[LT962478.2:422343[ACCGTTCGTATAGCATACATTATACGAACGGTAGCTAGCT	5471	PASS	AS=1;ASC=1X521D255M;ASQ=480;ASRP=2;ASSR=9;BA=0;BANRP=0;BANRPQ=0;BANSR=0;BANSRQ=0;BAQ=0;BASRP=0;BASSR=0;BEID=asm0-111658,asm0-98188;BEIDH=0,259;BEIDL=201,4;BQ=1357;BSC=21;BSCQ=840;BUM=9;BUMQ=517;BVF=21;CAS=0;CASQ=0;CQ=5437.02;EVENT=gridss0bb_91;IC=0;IHOMPOS=0,0;IQ=0;PARID=gridss0bb_91o;RAS=1;RASQ=0;REF=0;REFPAIR=0;RP=91;RPQ=4991;SB=1;SC=1X101D702M;SR=0;SRQ=0;SVTYPE=BND;VF=100	GT:ASQ:ASRP:ASSR:BANRP:BANRPQ:BANSR:BANSRQ:BAQ:BASRP:BASSR:BQ:BSC:BSCQ:BUM:BUMQ:BVF:CASQ:IC:IQ:QUAL:RASQ:REF:REFPAIR:RP:RPQ:SR:SRQ:VF	.:480:2:9:0:0:0:0:0:0:0:1357:21:840:9:517:21:0:0:0:5471:0:0:0:91:4991:0:0:100
LT962479.2	615395	gridss0f_39626b	G	GGGGCGGGGAATGGGGT.	1620	PASS	AS=0;ASC=1X;ASQ=0;ASRP=0;ASSR=0;BA=1;BANRP=0;BANRPQ=0;BANSR=0;BANSRQ=0;BAQ=780;BASRP=0;BASSR=13;BEID=asm0-53145;BEIDH=-1;BEIDL=0;BQ=1620;BSC=13;BSCQ=780;BUM=1;BUMQ=60;BVF=14;CAS=0;CASQ=0;CQ=1620;EVENT=gridss0f_39626;IC=0;IQ=0;RAS=0;RASQ=0;REF=13;REFPAIR=162;RP=0;RPQ=0;SB=1;SC=1X;SR=0;SRQ=0;SVTYPE=BND;VF=0	GT:ASQ:ASRP:ASSR:BANRP:BANRPQ:BANSR:BANSRQ:BAQ:BASRP:BASSR:BQ:BSC:BSCQ:BUM:BUMQ:BVF:CASQ:IC:IQ:QUAL:RASQ:REF:REFPAIR:RP:RPQ:SR:SRQ:VF	.:0:0:0:0:0:0:0:780:0:13:1620:13:780:1:60:14:0:0:0:0:0:13:162:0:0:0:0:0
LT962479.2	1822580	gridss0fb_2124h	G	]LT962476.2:2893952]AG	6814.34	NO_ASSEMBLY	AS=0;ASC=1X;ASQ=0;ASRP=0;ASSR=0;BA=0;BANRP=0;BANRPQ=0;BANSR=0;BANSRQ=0;BAQ=0;BASRP=0;BASSR=0;BQ=0;BSC=0;BSCQ=0;BUM=0;BUMQ=0;BVF=0;CAS=0;CASQ=0;CQ=63797.3;EVENT=gridss0fb_2124;IC=0;IHOMPOS=-1,299;IQ=0;PARID=gridss0fb_2124o;RAS=0;RASQ=0;REF=120;REFPAIR=117;RP=0;RPQ=0;SB=0.679389;SC=1X119M;SR=131;SRQ=6814.34;SVTYPE=BND;VF=130	GT:ASQ:ASRP:ASSR:BANRP:BANRPQ:BANSR:BANSRQ:BAQ:BASRP:BASSR:BQ:BSC:BSCQ:BUM:BUMQ:BVF:CASQ:IC:IQ:QUAL:RASQ:REF:REFPAIR:RP:RPQ:SR:SRQ:VF	.:0:0:0:0:0:0:0:0:0:0:0:0:0:0:0:0:0:0:0:6814.34:0:120:117:0:0:131:6814.34:130
LT962479.2	1822580	gridss0fb_2136h	G	]LT962476.2:2894000]G	64761.2	NO_ASSEMBLY	AS=0;ASC=1X46N1X;ASQ=0;ASRP=0;ASSR=0;BA=0;BANRP=0;BANRPQ=0;BANSR=0;BANSRQ=0;BAQ=0;BASRP=0;BASSR=0;BQ=15066;BSC=246;BSCQ=14147;BUM=21;BUMQ=919;BVF=172;CAS=0;CASQ=0;CIPOS=0,47;CIRPOS=-47,0;CQ=64094.5;EVENT=gridss0fb_2136;HOMLEN=47;HOMSEQ=GGAGAAAACTCTGCGGCAAGAGAAAAAAACGACAAGTCCAACCGCGG;IC=0;IHOMPOS=0,299;IQ=0;PARID=gridss0fb_2136o;RAS=0;RASQ=0;REF=120;REFPAIR=117;RP=1201;RPQ=63527.3;SB=0.57193;SC=1X46N1X280M18D480M;SR=39;SRQ=1233.84;SVTYPE=BND;VF=1240	GT:ASQ:ASRP:ASSR:BANRP:BANRPQ:BANSR:BANSRQ:BAQ:BASRP:BASSR:BQ:BSC:BSCQ:BUM:BUMQ:BVF:CASQ:IC:IQ:QUAL:RASQ:REF:REFPAIR:RP:RPQ:SR:SRQ:VF	.:0:0:0:0:0:0:0:0:0:0:15066:246:14147:21:919:172:0:0:0:64761.2:0:120:117:1201:63527.3:39:1233.84:1240
LT962479.2	1823511	gridss1f_665b	C	C.	5232	PASS	AS=0;ASC=1X;ASQ=0;ASRP=0;ASSR=0;BA=2;BANRP=0;BANRPQ=0;BANSR=0;BANSRQ=0;BAQ=2616;BASRP=50;BASSR=0;BEID=asm1-955,asm1-956;BEIDH=-1,-1;BEIDL=0,0;BQ=5232;BSC=0;BSCQ=0;BUM=50;BUMQ=2616;BVF=50;CAS=0;CASQ=0;CQ=12632;EVENT=gridss1f_665;IC=0;IMPRECISE;IQ=0;RAS=0;RASQ=0;REF=751;REFPAIR=1176;RP=0;RPQ=0;SC=1X;SR=0;SRQ=0;SVTYPE=BND;VF=0	GT:ASQ:ASRP:ASSR:BANRP:BANRPQ:BANSR:BANSRQ:BAQ:BASRP:BASSR:BQ:BSC:BSCQ:BUM:BUMQ:BVF:CASQ:IC:IQ:QUAL:RASQ:REF:REFPAIR:RP:RPQ:SR:SRQ:VF	.:0:0:0:0:0:0:0:2616:50:0:5232:0:0:50:2616:50:0:0:0:0:0:751:1176:0:0:0:0:0
LT962479.2	1826648	gridss1fb_98o	C	CCTCGCTTCCGCTGGCTTGCGCCAGTTGTCCTTCTAAGAAGATCCCCCAGCAATGCCAGGTAACCTAGTTAAAAGCCAAGGTCTCGTTCGTTATCGCAATTAAGCAGACAAATCACTCCACCAACTAAGAACGGCCATGCACCACCACCCACAAAATCAAGAAAGTGCTCTCATCCTGTCAATCCTCATTGTGTCTGGACCTGGTGAGTTTCCCCGTGTTGAGTCAAATTAAGCCGCAGGCTCCACTCCTGGTGGTGCCCTTCCGTCAATTCCTTTAAGTTTCAGCCTTGCGACCATACTCCCCCCAGAACCCAAAGACTTTGATGTCTCGTAAGGTGCCGGGC[LT962479.2:1826992[	1128.95	SINGLE_ASSEMBLY	AS=0;ASC=104M1X;ASQ=0;ASRP=33;ASSR=1;BA=0;BANRP=0;BANRPQ=0;BANSR=0;BANSRQ=0;BAQ=0;BASRP=0;BASSR=0;BEID=asm1-4971;BEIDH=0;BEIDL=0;BQ=0;BSC=0;BSCQ=0;BUM=0;BUMQ=0;BVF=0;CAS=0;CASQ=0;CQ=1128.95;EVENT=gridss1fb_98;IC=0;IHOMPOS=0,0;IQ=0;PARID=gridss1fb_98h;RAS=1;RASQ=1053;REF=363;REFPAIR=466;RP=2;RPQ=75.95;SB=1;SC=63M296D143M1X;SR=0;SRQ=0;SVTYPE=BND;VF=36	GT:ASQ:ASRP:ASSR:BANRP:BANRPQ:BANSR:BANSRQ:BAQ:BASRP:BASSR:BQ:BSC:BSCQ:BUM:BUMQ:BVF:CASQ:IC:IQ:QUAL:RASQ:REF:REFPAIR:RP:RPQ:SR:SRQ:VF	.:0:33:1:0:0:0:0:0:0:0:0:0:0:0:0:0:0:0:0:1128.95:1053:363:466:2:75.95:0:0:36
LT962479.2	1826992	gridss1fb_98h	G	]LT962479.2:1826648]CTCGCTTCCGCTGGCTTGCGCCAGTTGTCCTTCTAAGAAGATCCCCCAGCAATGCCAGGTAACCTAGTTAAAAGCCAAGGTCTCGTTCGTTATCGCAATTAAGCAGACAAATCACTCCACCAACTAAGAACGGCCATGCACCACCACCCACAAAATCAAGAAAGTGCTCTCATCCTGTCAATCCTCATTGTGTCTGGACCTGGTGAGTTTCCCCGTGTTGAGTCAAATTAAGCCGCAGGCTCCACTCCTGGTGGTGCCCTTCCGTCAATTCCTTTAAGTTTCAGCCTTGCGACCATACTCCCCCCAGAACCCAAAGACTTTGATGTCTCGTAAGGTGCCGGGCG	1128.95	SINGLE_ASSEMBLY	AS=1;ASC=1X;ASQ=1053;ASRP=33;ASSR=1;BA=0;BANRP=0;BANRPQ=0;BANSR=0;BANSRQ=0;BAQ=0;BASRP=0;BASSR=0;BEID=asm1-4971;BEIDH=0;BEIDL=0;BQ=4704;BSC=1;BSCQ=52;BUM=151;BUMQ=4652;BVF=119;CAS=0;CASQ=0;CQ=1128.95;EVENT=gridss1fb_98;IC=0;IHOMPOS=0,0;IQ=0;PARID=gridss1fb_98o;RAS=0;RASQ=0;REF=524;REFPAIR=841;RP=2;RPQ=75.95;SB=1;SC=1X113D151M279D151M;SR=0;SRQ=0;SVTYPE=BND;VF=36	GT:ASQ:ASRP:ASSR:BANRP:BANRPQ:BANSR:BANSRQ:BAQ:BASRP:BASSR:BQ:BSC:BSCQ:BUM:BUMQ:BVF:CASQ:IC:IQ:QUAL:RASQ:REF:REFPAIR:RP:RPQ:SR:SRQ:VF	.:1053:33:1:0:0:0:0:0:0:0:4704:1:52:151:4652:119:0:0:0:1128.95:0:524:841:2:75.95:0:0:36
LT962479.2	1827726	gridss0bf_53h	C	C[LT962476.2:2891953[	2017.7	NO_ASSEMBLY	AS=0;ASC=1X439N1X;ASQ=0;ASRP=0;ASSR=0;BA=0;BANRP=55;BANRPQ=1800.17;BANSR=0;BANSRQ=0;BAQ=0;BASRP=0;BASSR=0;BQ=2262;BSC=60;BSCQ=2115;BUM=5;BUMQ=147;BVF=65;CAS=0;CASQ=0;CIPOS=-220,220;CIRPOS=-190,191;CQ=2017.7;EVENT=gridss0bf_53;IC=0;IMPRECISE;IQ=0;PARID=gridss0bf_53o;RAS=0;RASQ=0;REF=0;REFPAIR=0;RP=62;RPQ=2017.7;SB=0.0333333;SC=226M34D201M1X439N1X;SR=0;SRQ=0;SVTYPE=BND;VF=62	GT:ASQ:ASRP:ASSR:BANRP:BANRPQ:BANSR:BANSRQ:BAQ:BASRP:BASSR:BQ:BSC:BSCQ:BUM:BUMQ:BVF:CASQ:IC:IQ:QUAL:RASQ:REF:REFPAIR:RP:RPQ:SR:SRQ:VF	.:0:0:0:55:1800.17:0:0:0:0:0:2262:60:2115:5:147:65:0:0:0:2017.7:0:0:0:62:2017.7:0:0:62
FR839632.1	1	gridss1bf_15o	G	]FR839632.1:35683]G	404162	NO_ASSEMBLY	AS=0;ASC=1X;ASQ=0;ASRP=0;ASSR=0;BA=0;BANRP=0;BANRPQ=0;BANSR=0;BANSRQ=0;BAQ=0;BASRP=0;BASSR=0;BQ=34732;BSC=575;BSCQ=34492;BUM=4;BUMQ=240;BVF=342;CAS=0;CASQ=0;CQ=398580;EVENT=gridss1bf_15;IC=0;IHOMPOS=0,0;IQ=0;PARID=gridss1bf_15h;RAS=0;RASQ=0;REF=0;REFPAIR=0;RP=5332;RPQ=302420;SB=0.581818;SC=1X964M;SR=1790;SRQ=101743;SVTYPE=BND;VF=6195	GT:ASQ:ASRP:ASSR:BANRP:BANRPQ:BANSR:BANSRQ:BAQ:BASRP:BASSR:BQ:BSC:BSCQ:BUM:BUMQ:BVF:CASQ:IC:IQ:QUAL:RASQ:REF:REFPAIR:RP:RPQ:SR:SRQ:VF	.:0:0:0:0:0:0:0:0:0:0:34732:575:34492:4:240:342:0:0:0:404162:0:0:0:5332:302420:1790:101743:6195
FR839632.1	1282	gridss1b_900b	C	.ATTTTTTTTTTTTTGTTGAGTTTTTAAATTTAATTTTTAAAAATAATTTTTCC	2520	PASS	AS=0;ASC=1X;ASQ=0;ASRP=0;ASSR=0;BA=2;BANRP=0;BANRPQ=0;BANSR=0;BANSRQ=0;BAQ=1200;BASRP=0;BASSR=20;BEID=asm1-5042,asm1-5072;BEIDH=-1,-1;BEIDL=52,33;BQ=2520;BSC=22;BSCQ=1320;BUM=0;BUMQ=0;BVF=22;CAS=0;CASQ=0;CQ=1680;EVENT=gridss1b_900;IC=0;IQ=0;RAS=0;RASQ=0;REF=2156;REFPAIR=3656;RP=0;RPQ=0;SB=0;SC=1X;SR=0;SRQ=0;SVTYPE=BND;VF=0	GT:ASQ:ASRP:ASSR:BANRP:BANRPQ:BANSR:BANSRQ:BAQ:BASRP:BASSR:BQ:BSC:BSCQ:BUM:BUMQ:BVF:CASQ:IC:IQ:QUAL:RASQ:REF:REFPAIR:RP:RPQ:SR:SRQ:VF	.:0:0:0:0:0:0:0:1200:0:20:2520:22:1320:0:0:22:0:0:0:0:0:2156:3656:0:0:0:0:0
FR839632.1	1294	gridss1f_841b	C	CCCGACCAACTATTTTTCATCTC.	2880	PASS	AS=0;ASC=1X;ASQ=0;ASRP=0;ASSR=0;BA=5;BANRP=0;BANRPQ=0;BANSR=0;BANSRQ=0;BAQ=1440;BASRP=0;BASSR=24;BEID=asm1-1017,asm1-1036,asm1-1049,asm1-987,asm1-993;BEIDH=-1,-1,-1,-1,-1;BEIDL=0,0,0,0,0;BQ=2880;BSC=24;BSCQ=1440;BUM=0;BUMQ=0;BVF=24;CAS=0;CASQ=0;CQ=2640;EVENT=gridss1f_841;IC=0;IQ=0;RAS=0;RASQ=0;REF=1861;REFPAIR=3975;RP=0;RPQ=0;SB=1;SC=1X;SR=0;SRQ=0;SVTYPE=BND;VF=0	GT:ASQ:ASRP:ASSR:BANRP:BANRPQ:BANSR:BANSRQ:BAQ:BASRP:BASSR:BQ:BSC:BSCQ:BUM:BUMQ:BVF:CASQ:IC:IQ:QUAL:RASQ:REF:REFPAIR:RP:RPQ:SR:SRQ:VF	.:0:0:0:0:0:0:0:1440:0:24:2880:24:1440:0:0:24:0:0:0:0:0:1861:3975:0:0:0:0:0
FR839632.1	1323	gridss1fb_109o	T	T[FR839632.1:1373[	1196.78	NO_ASSEMBLY	AS=0;ASC=1X53N1X;ASQ=0;ASRP=0;ASSR=0;BA=0;BANRP=0;BANRPQ=0;BANSR=0;BANSRQ=0;BAQ=0;BASRP=0;BASSR=0;BQ=2085;BSC=35;BSCQ=2085;BUM=0;BUMQ=0;BVF=35;CAS=0;CASQ=0;CIPOS=-27,27;CIRPOS=-4,5;CQ=1538.72;EVENT=gridss1fb_109;IC=0;IMPRECISE;IQ=0;PARID=gridss1fb_109h;RAS=0;RASQ=0;REF=1596;REFPAIR=3930;RP=21;RPQ=1196.78;SB=0.971429;SC=411M59D354M118D1X53N1X;SR=0;SRQ=0;SVTYPE=BND;VF=21	GT:ASQ:ASRP:ASSR:BANRP:BANRPQ:BANSR:BANSRQ:BAQ:BASRP:BASSR:BQ:BSC:BSCQ:BUM:BUMQ:BVF:CASQ:IC:IQ:QUAL:RASQ:REF:REFPAIR:RP:RPQ:SR:SRQ:VF	.:0:0:0:0:0:0:0:0:0:0:2085:35:2085:0:0:35:0:0:0:1196.78:0:1596:3930:21:1196.78:0:0:21
FR839632.1	1373	gridss1fb_109h	C	]FR839632.1:1323]C	1196.78	NO_ASSEMBLY	AS=0;ASC=1X8N1X;ASQ=0;ASRP=0;ASSR=0;BA=0;BANRP=0;BANRPQ=0;BANSR=0;BANSRQ=0;BAQ=0;BASRP=0;BASSR=0;BQ=300;BSC=5;BSCQ=300;BUM=0;BUMQ=0;BVF=5;CAS=0;CASQ=0;CIPOS=-4,5;CIRPOS=-27,27;CQ=1538.72;EVENT=gridss1fb_109;IC=0;IMPRECISE;IQ=0;PARID=gridss1fb_109o;RAS=0;RASQ=0;REF=2234;REFPAIR=3677;RP=21;RPQ=1196.78;SB=0.2;SC=1X8N1X476M65D300M;SR=0;SRQ=0;SVTYPE=BND;VF=21	GT:ASQ:ASRP:ASSR:BANRP:BANRPQ:BANSR:BANSRQ:BAQ:BASRP:BASSR:BQ:BSC:BSCQ:BUM:BUMQ:BVF:CASQ:IC:IQ:QUAL:RASQ:REF:REFPAIR:RP:RPQ:SR:SRQ:VF	.:0:0:0:0:0:0:0:0:0:0:300:5:300:0:0:5:0:0:0:1196.78:0:2234:3677:21:1196.78:0:0:21
FR839632.1	1751	gridss1b_967b	A	.AAAAGAAAAAGAAAAAAATAA	1320	PASS	AS=0;ASC=1X;ASQ=0;ASRP=0;ASSR=0;BA=1;BANRP=0;BANRPQ=0;BANSR=0;BANSRQ=0;BAQ=480;BASRP=0;BASSR=8;BEID=asm1-5047;BEIDH=-1;BEIDL=20;BQ=1320;BSC=14;BSCQ=840;BUM=0;BUMQ=0;BVF=14;CAS=0;CASQ=0;CQ=1200;EVENT=gridss1b_967;IC=0;IQ=0;RAS=0;RASQ=0;REF=2746;REFPAIR=3499;RP=0;RPQ=0;SB=0.16;SC=1X;SR=0;SRQ=0;SVTYPE=BND;VF=0	GT:ASQ:ASRP:ASSR:BANRP:BANRPQ:BANSR:BANSRQ:BAQ:BASRP:BASSR:BQ:BSC:BSCQ:BUM:BUMQ:BVF:CASQ:IC:IQ:QUAL:RASQ:REF:REFPAIR:RP:RPQ:SR:SRQ:VF	.:0:0:0:0:0:0:0:480:0:8:1320:14:840:0:0:14:0:0:0:0:0:2746:3499:0:0:0:0:0
FR839632.1	2400	gridss1bf_41o	A	]FR839632.1:2719]A	5640.62	SINGLE_ASSEMBLY	AS=0;ASC=1X2N1X1435M;ASQ=0;ASRP=62;ASSR=0;BA=0;BANRP=0;BANRPQ=0;BANSR=0;BANSRQ=0;BAQ=0;BASRP=0;BASSR=0;BEID=asm1-1190;BEIDH=0;BEIDL=2;BQ=60;BSC=1;BSCQ=60;BUM=0;BUMQ=0;BVF=1;CAS=0;CASQ=0;CIPOS=-1,2;CIRPOS=-1,2;CQ=3720;EVENT=gridss1bf_41;IC=0;IMPRECISE;IQ=0;PARID=gridss1bf_41h;RAS=1;RASQ=3720;REF=3103;REFPAIR=3973;RP=34;RPQ=1920.62;SB=0;SC=1X2N1X1435M;SR=0;SRQ=0;SVTYPE=BND;VF=63	GT:ASQ:ASRP:ASSR:BANRP:BANRPQ:BANSR:BANSRQ:BAQ:BASRP:BASSR:BQ:BSC:BSCQ:BUM:BUMQ:BVF:CASQ:IC:IQ:QUAL:RASQ:REF:REFPAIR:RP:RPQ:SR:SRQ:VF	.:0:62:0:0:0:0:0:0:0:0:60:1:60:0:0:1:0:0:0:5640.62:3720:3103:3973:34:1920.62:0:0:63
FR839632.1	2719	gridss1bf_41h	T	T[FR839632.1:2400[	5640.62	SINGLE_ASSEMBLY	AS=1;ASC=1X2N1X;ASQ=3720;ASRP=62;ASSR=0;BA=0;BANRP=0;BANRPQ=0;BANSR=0;BANSRQ=0;BAQ=0;BASRP=0;BASSR=0;BEID=asm1-1190;BEIDH=2;BEIDL=0;BQ=120;BSC=2;BSCQ=120;BUM=0;BUMQ=0;BVF=2;CAS=0;CASQ=0;CIPOS=-1,2;CIRPOS=-1,2;CQ=3720;EVENT=gridss1bf_41;IC=0;IMPRECISE;IQ=0;PARID=gridss1bf_41o;RAS=0;RASQ=0;REF=3277;REFPAIR=3580;RP=34;RPQ=1920.62;SB=1;SC=596M354D1X2N1X;SR=0;SRQ=0;SVTYPE=BND;VF=63	GT:ASQ:ASRP:ASSR:BANRP:BANRPQ:BANSR:BANSRQ:BAQ:BASRP:BASSR:BQ:BSC:BSCQ:BUM:BUMQ:BVF:CASQ:IC:IQ:QUAL:RASQ:REF:REFPAIR:RP:RPQ:SR:SRQ:VF	.:3720:62:0:0:0:0:0:0:0:0:120:2:120:0:0:2:0:0:0:5640.62:0:3277:3580:34:1920.62:0:0:63
FR839632.1	3653	gridss1fb_177o	T	T[FR839632.1:3764[	4369.6	SINGLE_ASSEMBLY	AS=1;ASC=1X48N1X;ASQ=1980;ASRP=33;ASSR=0;BA=0;BANRP=3;BANRPQ=170.97;BANSR=0;BANSRQ=0;BAQ=0;BASRP=0;BASSR=0;BEID=asm1-1412;BEIDH=2;BEIDL=0;BQ=180;BSC=2;BSCQ=120;BUM=1;BUMQ=60;BVF=3;CAS=0;CASQ=0;CIPOS=-24,25;CIRPOS=-4,5;CQ=4369.6;EVENT=gridss1fb_177;IC=0;IMPRECISE;IQ=0;PARID=gridss1fb_177h;RAS=0;RASQ=0;REF=2925;REFPAIR=3442;RP=42;RPQ=2389.6;SB=1;SC=930M1X48N1X;SR=0;SRQ=0;SVTYPE=BND;VF=42	GT:ASQ:ASRP:ASSR:BANRP:BANRPQ:BANSR:BANSRQ:BAQ:BASRP:BASSR:BQ:BSC:BSCQ:BUM:BUMQ:BVF:CASQ:IC:IQ:QUAL:RASQ:REF:REFPAIR:RP:RPQ:SR:SRQ:VF	.:1980:33:0:3:170.97:0:0:0:0:0:180:2:120:1:60:3:0:0:0:4369.6:0:2925:3442:42:2389.6:0:0:42
FR839632.1	3764	gridss1fb_177h	G	]FR839632.1:3653]G	4369.6	SINGLE_ASSEMBLY	AS=0;ASC=1X8N1X39D865M;ASQ=0;ASRP=33;ASSR=0;BA=0;BANRP=9;BANRPQ=512.91;BANSR=0;BANSRQ=0;BAQ=0;BASRP=0;BASSR=0;BEID=asm1-1412;BEIDH=0;BEIDL=2;BQ=170;BSC=3;BSCQ=170;BUM=0;BUMQ=0;BVF=3;CAS=0;CASQ=0;CIPOS=-4,5;CIRPOS=-24,25;CQ=4369.6;EVENT=gridss1fb_177;IC=0;IMPRECISE;IQ=0;PARID=gridss1fb_177o;RAS=1;RASQ=1980;REF=2947;REFPAIR=3416;RP=42;RPQ=2389.6;SB=0.333333;SC=1X8N1X904M;SR=0;SRQ=0;SVTYPE=BND;VF=42	GT:ASQ:ASRP:ASSR:BANRP:BANRPQ:BANSR:BANSRQ:BAQ:BASRP:BASSR:BQ:BSC:BSCQ:BUM:BUMQ:BVF:CASQ:IC:IQ:QUAL:RASQ:REF:REFPAIR:RP:RPQ:SR:SRQ:VF	.:0:33:0:9:512.91:0:0:0:0:0:170:3:170:0:0:3:0:0:0:4369.6:1980:2947:3416:42:2389.6:0:0:42
FR839632.1	3905	gridss1b_1175b	G	.TTATATTTTTGAATGATATGGCGTCCGCAGG	1200	PASS	AS=0;ASC=1X;ASQ=0;ASRP=0;ASSR=0;BA=1;BANRP=0;BANRPQ=0;BANSR=0;BANSRQ=0;BAQ=240;BASRP=0;BASSR=4;BEID=asm1-5364;BEIDH=-1;BEIDL=30;BQ=1200;BSC=16;BSCQ=960;BUM=0;BUMQ=0;BVF=16;CAS=0;CASQ=0;CQ=480;EVENT=gridss1b_1175;IC=0;IQ=0;RAS=0;RASQ=0;REF=2678;REFPAIR=3450;RP=0;RPQ=0;SB=0;SC=1X;SR=0;SRQ=0;SVTYPE=BND;VF=0	GT:ASQ:ASRP:ASSR:BANRP:BANRPQ:BANSR:BANSRQ:BAQ:BASRP:BASSR:BQ:BSC:BSCQ:BUM:BUMQ:BVF:CASQ:IC:IQ:QUAL:RASQ:REF:REFPAIR:RP:RPQ:SR:SRQ:VF	.:0:0:0:0:0:0:0:240:0:4:1200:16:960:0:0:16:0:0:0:0:0:2678:3450:0:0:0:0:0
FR839632.1	4855	gridss1fb_207o	T	T[FR839632.1:4937[	3295.28	PASS	AS=2;ASC=448M1X7N1X;ASQ=1424.99;ASRP=23;ASSR=2;BA=0;BANRP=6;BANRPQ=341.94;BANSR=0;BANSRQ=0;BAQ=0;BASRP=0;BASSR=0;BEID=asm1-1211,asm1-1413,asm1-5344,asm1-5511;BEIDH=0,2,0,333;BEIDL=0,0,0,0;BQ=180;BSC=3;BSCQ=180;BUM=0;BUMQ=0;BVF=3;CAS=0;CASQ=0;CIPOS=0,8;CIRPOS=0,8;CQ=3295.28;EVENT=gridss1fb_207;HOMLEN=8;HOMSEQ=CAATTATT;IC=0;IHOMPOS=0,8;IQ=0;PARID=gridss1fb_207h;RAS=2;RASQ=56.99;REF=2989;REFPAIR=3542;RP=31;RPQ=1756.31;SB=1;SC=1028M1X7N1X;SR=1;SRQ=56.99;SVTYPE=BND;VF=35	GT:ASQ:ASRP:ASSR:BANRP:BANRPQ:BANSR:BANSRQ:BAQ:BASRP:BASSR:BQ:BSC:BSCQ:BUM:BUMQ:BVF:CASQ:IC:IQ:QUAL:RASQ:REF:REFPAIR:RP:RPQ:SR:SRQ:VF	.:1424.99:23:2:6:341.94:0:0:0:0:0:180:3:180:0:0:3:0:0:0:3295.28:56.99:2989:3542:31:1756.31:1:56.99:35
FR839632.1	4937	gridss1fb_207h	C	]FR839632.1:4855]C	3415.28	PASS	AS=2;ASC=1X7N1X619M;ASQ=176.99;ASRP=25;ASSR=2;BA=0;BANRP=14;BANRPQ=795.41;BANSR=0;BANSRQ=0;BAQ=0;BASRP=0;BASSR=0;BEID=asm1-1211,asm1-1413,asm1-5344,asm1-5511;BEIDH=0,0,0,0;BEIDL=0,2,0,333;BQ=120;BSC=2;BSCQ=120;BUM=0;BUMQ=0;BVF=2;CAS=0;CASQ=0;CIPOS=0,8;CIRPOS=0,8;CQ=3295.28;EVENT=gridss1fb_207;HOMLEN=8;HOMSEQ=CAATTATT;IC=0;IHOMPOS=0,8;IQ=0;PARID=gridss1fb_207o;RAS=2;RASQ=1424.99;REF=2963;REFPAIR=3535;RP=31;RPQ=1756.31;SB=0.8;SC=1X7N1X927M;SR=1;SRQ=56.99;SVTYPE=BND;VF=37	GT:ASQ:ASRP:ASSR:BANRP:BANRPQ:BANSR:BANSRQ:BAQ:BASRP:BASSR:BQ:BSC:BSCQ:BUM:BUMQ:BVF:CASQ:IC:IQ:QUAL:RASQ:REF:REFPAIR:RP:RPQ:SR:SRQ:VF	.:176.99:25:2:14:795.41:0:0:0:0:0:120:2:120:0:0:2:0:0:0:3415.28:1424.99:2963:3535:31:1756.31:1:56.99:37
FR839632.1	5313	gridss1fb_217o	T	T[FR839632.1:5369[	1517.86	PASS	AS=1;ASC=539M1X20N1X;ASQ=720;ASRP=12;ASSR=0;BA=0;BANRP=0;BANRPQ=0;BANSR=0;BANSRQ=0;BAQ=0;BASRP=0;BASSR=0;BEID=asm1-1414,asm1-5510;BEIDH=2,540;BEIDL=0,0;BQ=360;BSC=6;BSCQ=360;BUM=0;BUMQ=0;BVF=6;CAS=0;CASQ=0;CIPOS=-10,11;CIRPOS=-20,21;CQ=2849.69;EVENT=gridss1fb_217;IC=0;IMPRECISE;IQ=0;PARID=gridss1fb_217h;RAS=1;RASQ=0;REF=2857;REFPAIR=3409;RP=14;RPQ=797.86;SB=1;SC=539M1X20N1X;SR=0;SRQ=0;SVTYPE=BND;VF=15	GT:ASQ:ASRP:ASSR:BANRP:BANRPQ:BANSR:BANSRQ:BAQ:BASRP:BASSR:BQ:BSC:BSCQ:BUM:BUMQ:BVF:CASQ:IC:IQ:QUAL:RASQ:REF:REFPAIR:RP:RPQ:SR:SRQ:VF	.:720:12:0:0:0:0:0:0:0:0:360:6:360:0:0:6:0:0:0:1517.86:0:2857:3409:14:797.86:0:0:15
FR839632.1	5369	gridss1fb_217h	T	]FR839632.1:5313]T	1517.86	PASS	AS=1;ASC=1X40N1X499D289M;ASQ=0;ASRP=12;ASSR=0;BA=0;BANRP=0;BANRPQ=0;BANSR=0;BANSRQ=0;BAQ=0;BASRP=0;BASSR=0;BEID=asm1-1414,asm1-5510;BEIDH=0,0;BEIDL=2,540;BQ=700;BSC=12;BSCQ=700;BUM=0;BUMQ=0;BVF=12;CAS=0;CASQ=0;CIPOS=-20,21;CIRPOS=-10,11;CQ=2849.69;EVENT=gridss1fb_217;IC=0;IMPRECISE;IQ=0;PARID=gridss1fb_217o;RAS=1;RASQ=720;REF=2800;REFPAIR=3480;RP=14;RPQ=797.86;SB=0.0833333;SC=1X40N1X491D443M;SR=0;SRQ=0;SVTYPE=BND;VF=15	GT:ASQ:ASRP:ASSR:BANRP:BANRPQ:BANSR:BANSRQ:BAQ:BASRP:BASSR:BQ:BSC:BSCQ:BUM:BUMQ:BVF:CASQ:IC:IQ:QUAL:RASQ:REF:REFPAIR:RP:RPQ:SR:SRQ:VF	.:0:12:0:0:0:0:0:0:0:0:700:12:700:0:0:12:0:0:0:1517.86:720:2800:3480:14:797.86:0:0:15
FR839632.1	7128	gridss1fb_241o	A	A[FR839632.1:7189[	1547.22	PASS	AS=1;ASC=217M36D219M288D1X11N1X;ASQ=711;ASRP=12;ASSR=0;BA=0;BANRP=1;BANRPQ=44.86;BANSR=0;BANSRQ=0;BAQ=0;BASRP=0;BASSR=0;BEID=asm1-1605,asm1-5644,asm1-5863;BEIDH=2,217,219;BEIDL=0,0,0;BQ=120;BSC=2;BSCQ=120;BUM=0;BUMQ=0;BVF=2;CAS=0;CASQ=0;CIPOS=-6,6;CIRPOS=-34,35;CQ=1946.14;EVENT=gridss1fb_241;IC=0;IMPRECISE;IQ=0;PARID=gridss1fb_241h;RAS=2;RASQ=0;REF=2928;REFPAIR=3811;RP=15;RPQ=836.22;SB=1;SC=169M19D246M36D219M288D1X11N1X;SR=0;SRQ=0;SVTYPE=BND;VF=15	GT:ASQ:ASRP:ASSR:BANRP:BANRPQ:BANSR:BANSRQ:BAQ:BASRP:BASSR:BQ:BSC:BSCQ:BUM:BUMQ:BVF:CASQ:IC:IQ:QUAL:RASQ:REF:REFPAIR:RP:RPQ:SR:SRQ:VF	.:711:12:0:1:44.86:0:0:0:0:0:120:2:120:0:0:2:0:0:0:1547.22:0:2928:3811:15:836.22:0:0:15
FR839632.1	7189	gridss1fb_241h	G	]FR839632.1:7128]G	1547.22	PASS	AS=2;ASC=1X68N1X519M;ASQ=0;ASRP=12;ASSR=0;BA=0;BANRP=2;BANRPQ=113.98;BANSR=0;BANSRQ=0;BAQ=0;BASRP=0;BASSR=0;BEID=asm1-1605,asm1-5644,asm1-5863;BEIDH=0,0,0;BEIDL=2,217,219;BQ=540;BSC=9;BSCQ=540;BUM=0;BUMQ=0;BVF=9;CAS=0;CASQ=0;CIPOS=-34,35;CIRPOS=-6,6;CQ=1946.14;EVENT=gridss1fb_241;IC=0;IMPRECISE;IQ=0;PARID=gridss1fb_241o;RAS=1;RASQ=711;REF=3010;REFPAIR=3691;RP=15;RPQ=836.22;SB=0.555556;SC=1X68N1X557M27D57M;SR=0;SRQ=0;SVTYPE=BND;VF=15	GT:ASQ:ASRP:ASSR:BANRP:BANRPQ:BANSR:BANSRQ:BAQ:BASRP:BASSR:BQ:BSC:BSCQ:BUM:BUMQ:BVF:CASQ:IC:IQ:QUAL:RASQ:REF:REFPAIR:RP:RPQ:SR:SRQ:VF	.:0:12:0:2:113.98:0:0:0:0:0:540:9:540:0:0:9:0:0:0:1547.22:711:3010:3691:15:836.22:0:0:15
FR839632.1	7738	gridss1fb_250o	G	G[FR839632.1:7796[	3392.7	SINGLE_ASSEMBLY	AS=1;ASC=1X28N1X;ASQ=1740;ASRP=29;ASSR=0;BA=0;BANRP=0;BANRPQ=0;BANSR=0;BANSRQ=0;BAQ=0;BASRP=0;BASSR=0;BEID=asm1-1864;BEIDH=2;BEIDL=0;BQ=420;BSC=7;BSCQ=420;BUM=0;BUMQ=0;BVF=7;CAS=0;CASQ=0;CIPOS=-14,15;CIRPOS=-13,13;CQ=3392.7;EVENT=gridss1fb_250;IC=0;IMPRECISE;IQ=0;PARID=gridss1fb_250h;RAS=0;RASQ=0;REF=3076;REFPAIR=3751;RP=29;RPQ=1652.7;SB=0.857143;SC=1013M1X28N1X;SR=0;SRQ=0;SVTYPE=BND;VF=30	GT:ASQ:ASRP:ASSR:BANRP:BANRPQ:BANSR:BANSRQ:BAQ:BASRP:BASSR:BQ:BSC:BSCQ:BUM:BUMQ:BVF:CASQ:IC:IQ:QUAL:RASQ:REF:REFPAIR:RP:RPQ:SR:SRQ:VF	.:1740:29:0:0:0:0:0:0:0:0:420:7:420:0:0:7:0:0:0:3392.7:0:3076:3751:29:1652.7:0:0:30
FR839632.1	7796	gridss1fb_250h	T	]FR839632.1:7738]T	3392.7	SINGLE_ASSEMBLY	AS=0;ASC=1X25N1X919M;ASQ=0;ASRP=29;ASSR=0;BA=0;BANRP=22;BANRPQ=1253.77;BANSR=0;BANSRQ=0;BAQ=0;BASRP=0;BASSR=0;BEID=asm1-1864;BEIDH=0;BEIDL=2;BQ=120;BSC=2;BSCQ=120;BUM=0;BUMQ=0;BVF=2;CAS=0;CASQ=0;CIPOS=-13,13;CIRPOS=-14,15;CQ=3392.7;EVENT=gridss1fb_250;IC=0;IMPRECISE;IQ=0;PARID=gridss1fb_250o;RAS=1;RASQ=1740;REF=3011;REFPAIR=3705;RP=29;RPQ=1652.7;SB=0;SC=1X25N1X919M;SR=0;SRQ=0;SVTYPE=BND;VF=30	GT:ASQ:ASRP:ASSR:BANRP:BANRPQ:BANSR:BANSRQ:BAQ:BASRP:BASSR:BQ:BSC:BSCQ:BUM:BUMQ:BVF:CASQ:IC:IQ:QUAL:RASQ:REF:REFPAIR:RP:RPQ:SR:SRQ:VF	.:0:29:0:22:1253.77:0:0:0:0:0:120:2:120:0:0:2:0:0:0:3392.7:1740:3011:3705:29:1652.7:0:0:30
FR839632.1	8783	gridss1fb_264o	T	T[FR839632.1:8839[	3205.73	PASS	AS=3;ASC=383M3D479M3D1X60N1X;ASQ=1500;ASRP=25;ASSR=0;BA=0;BANRP=0;BANRPQ=0;BANSR=0;BANSRQ=0;BAQ=0;BASRP=0;BASSR=0;BEID=asm1-1867,asm1-1868,asm1-1869,asm1-5860,asm1-5861;BEIDH=2,2,2,483,383;BEIDL=0,0,0,0,0;BQ=180;BSC=3;BSCQ=180;BUM=0;BUMQ=0;BVF=3;CAS=0;CASQ=0;CIPOS=-30,31;CIRPOS=0,1;CQ=3205.73;EVENT=gridss1fb_264;IC=0;IMPRECISE;IQ=0;PARID=gridss1fb_264h;RAS=2;RASQ=0;REF=3054;REFPAIR=3649;RP=30;RPQ=1705.73;SB=0.333333;SC=399M3D482M1X60N1X;SR=0;SRQ=0;SVTYPE=BND;VF=30	GT:ASQ:ASRP:ASSR:BANRP:BANRPQ:BANSR:BANSRQ:BAQ:BASRP:BASSR:BQ:BSC:BSCQ:BUM:BUMQ:BVF:CASQ:IC:IQ:QUAL:RASQ:REF:REFPAIR:RP:RPQ:SR:SRQ:VF	.:1500:25:0:0:0:0:0:0:0:0:180:3:180:0:0:3:0:0:0:3205.73:0:3054:3649:30:1705.73:0:0:30
FR839632.1	8839	gridss1fb_264h	T	]FR839632.1:8783]T	3205.73	PASS	AS=2;ASC=2X15D897M;ASQ=0;ASRP=25;ASSR=0;BA=0;BANRP=0;BANRPQ=0;BANSR=0;BANSRQ=0;BAQ=0;BASRP=0;BASSR=0;BEID=asm1-1867,asm1-1868,asm1-1869,asm1-5860,asm1-5861;BEIDH=0,0,0,0,0;BEIDL=2,2,2,483,383;BQ=120;BSC=2;BSCQ=120;BUM=0;BUMQ=0;BVF=2;CAS=0;CASQ=0;CIPOS=0,1;CIRPOS=-30,31;CQ=3205.73;EVENT=gridss1fb_264;IC=0;IMPRECISE;IQ=0;PARID=gridss1fb_264o;RAS=3;RASQ=1500;REF=3000;REFPAIR=3770;RP=30;RPQ=1705.73;SB=0.5;SC=2X912M;SR=0;SRQ=0;SVTYPE=BND;VF=30	GT:ASQ:ASRP:ASSR:BANRP:BANRPQ:BANSR:BANSRQ:BAQ:BASRP:BASSR:BQ:BSC:BSCQ:BUM:BUMQ:BVF:CASQ:IC:IQ:QUAL:RASQ:REF:REFPAIR:RP:RPQ:SR:SRQ:VF	.:0:25:0:0:0:0:0:0:0:0:120:2:120:0:0:2:0:0:0:3205.73:1500:3000:3770:30:1705.73:0:0:30
FR839632.1	10142	gridss1b_1743b	A	.AAAGAAAGAAAAAATATGTATAAAAAGAA	2460	PASS	AS=0;ASC=1X;ASQ=0;ASRP=0;ASSR=0;BA=1;BANRP=0;BANRPQ=0;BANSR=0;BANSRQ=0;BAQ=780;BASRP=0;BASSR=13;BEID=asm1-5882;BEIDH=-1;BEIDL=28;BQ=2460;BSC=28;BSCQ=1680;BUM=0;BUMQ=0;BVF=28;CAS=0;CASQ=0;CQ=2220;EVENT=gridss1b_1743;IC=0;IQ=0;RAS=0;RASQ=0;REF=2796;REFPAIR=3365;RP=0;RPQ=0;SB=0.0408163;SC=1X;SR=0;SRQ=0;SVTYPE=BND;VF=0	GT:ASQ:ASRP:ASSR:BANRP:BANRPQ:BANSR:BANSRQ:BAQ:BASRP:BASSR:BQ:BSC:BSCQ:BUM:BUMQ:BVF:CASQ:IC:IQ:QUAL:RASQ:REF:REFPAIR:RP:RPQ:SR:SRQ:VF	.:0:0:0:0:0:0:0:780:0:13:2460:28:1680:0:0:28:0:0:0:0:0:2796:3365:0:0:0:0:0
FR839632.1	10221	gridss1fb_293o	A	A[FR839632.1:10247[	2573.77	SINGLE_ASSEMBLY	AS=1;ASC=1X15N1X;ASQ=1320;ASRP=22;ASSR=0;BA=0;BANRP=0;BANRPQ=0;BANSR=0;BANSRQ=0;BAQ=0;BASRP=0;BASSR=0;BEID=asm1-1865;BEIDH=2;BEIDL=0;BQ=60;BSC=1;BSCQ=60;BUM=0;BUMQ=0;BVF=1;CAS=0;CASQ=0;CIPOS=-8,8;CIRPOS=-4,4;CQ=2744.74;EVENT=gridss1fb_293;IC=0;IMPRECISE;IQ=0;PARID=gridss1fb_293h;RAS=0;RASQ=0;REF=2998;REFPAIR=3388;RP=22;RPQ=1253.77;SB=1;SC=777M152D1X15N1X;SR=0;SRQ=0;SVTYPE=BND;VF=22	GT:ASQ:ASRP:ASSR:BANRP:BANRPQ:BANSR:BANSRQ:BAQ:BASRP:BASSR:BQ:BSC:BSCQ:BUM:BUMQ:BVF:CASQ:IC:IQ:QUAL:RASQ:REF:REFPAIR:RP:RPQ:SR:SRQ:VF	.:1320:22:0:0:0:0:0:0:0:0:60:1:60:0:0:1:0:0:0:2573.77:0:2998:3388:22:1253.77:0:0:22
FR839632.1	10247	gridss1fb_293h	A	]FR839632.1:10221]A	2573.77	SINGLE_ASSEMBLY	AS=0;ASC=1X7N1X767M;ASQ=0;ASRP=22;ASSR=0;BA=0;BANRP=18;BANRPQ=1025.81;BANSR=0;BANSRQ=0;BAQ=0;BASRP=0;BASSR=0;BEID=asm1-1865;BEIDH=0;BEIDL=2;BQ=225;BSC=4;BSCQ=225;BUM=0;BUMQ=0;BVF=4;CAS=0;CASQ=0;CIPOS=-4,4;CIRPOS=-8,8;CQ=2744.74;EVENT=gridss1fb_293;IC=0;IMPRECISE;IQ=0;PARID=gridss1fb_293o;RAS=1;RASQ=1320;REF=2903;REFPAIR=3480;RP=22;RPQ=1253.77;SB=0;SC=1X7N1X771M;SR=0;SRQ=0;SVTYPE=BND;VF=22	GT:ASQ:ASRP:ASSR:BANRP:BANRPQ:BANSR:BANSRQ:BAQ:BASRP:BASSR:BQ:BSC:BSCQ:BUM:BUMQ:BVF:CASQ:IC:IQ:QUAL:RASQ:REF:REFPAIR:RP:RPQ:SR:SRQ:VF	.:0:22:0:18:1025.81:0:0:0:0:0:225:4:225:0:0:4:0:0:0:2573.77:1320:2903:3480:22:1253.77:0:0:22
FR839632.1	10905	gridss1fb_310o	A	A[FR839632.1:11028[	3215.71	PASS	AS=2;ASC=359M1X10N1X;ASQ=1620;ASRP=27;ASSR=0;BA=0;BANRP=0;BANRPQ=0;BANSR=0;BANSRQ=0;BAQ=0;BASRP=0;BASSR=0;BEID=asm1-2024,asm1-2025,asm1-6075;BEIDH=2,2,360;BEIDL=0,0,0;BQ=120;BSC=2;BSCQ=120;BUM=0;BUMQ=0;BVF=2;CAS=0;CASQ=0;CIPOS=-5,6;CIRPOS=-7,7;CQ=3215.71;EVENT=gridss1fb_310;IC=0;IMPRECISE;IQ=0;PARID=gridss1fb_310h;RAS=1;RASQ=0;REF=2644;REFPAIR=3503;RP=28;RPQ=1595.71;SB=0.5;SC=935M1X10N1X;SR=0;SRQ=0;SVTYPE=BND;VF=29	GT:ASQ:ASRP:ASSR:BANRP:BANRPQ:BANSR:BANSRQ:BAQ:BASRP:BASSR:BQ:BSC:BSCQ:BUM:BUMQ:BVF:CASQ:IC:IQ:QUAL:RASQ:REF:REFPAIR:RP:RPQ:SR:SRQ:VF	.:1620:27:0:0:0:0:0:0:0:0:120:2:120:0:0:2:0:0:0:3215.71:0:2644:3503:28:1595.71:0:0:29
FR839632.1	11028	gridss1fb_310h	A	]FR839632.1:10905]A	3215.71	PASS	AS=1;ASC=1X13N1X903M;ASQ=0;ASRP=27;ASSR=0;BA=0;BANRP=19;BANRPQ=1082.8;BANSR=0;BANSRQ=0;BAQ=0;BASRP=0;BASSR=0;BEID=asm1-2024,asm1-2025,asm1-6075;BEIDH=0,0,0;BEIDL=2,2,360;BQ=60;BSC=1;BSCQ=60;BUM=0;BUMQ=0;BVF=1;CAS=0;CASQ=0;CIPOS=-7,7;CIRPOS=-5,6;CQ=3215.71;EVENT=gridss1fb_310;IC=0;IMPRECISE;IQ=0;PARID=gridss1fb_310o;RAS=2;RASQ=1620;REF=2927;REFPAIR=3151;RP=28;RPQ=1595.71;SB=0;SC=1X13N1X903M;SR=0;SRQ=0;SVTYPE=BND;VF=29	GT:ASQ:ASRP:ASSR:BANRP:BANRPQ:BANSR:BANSRQ:BAQ:BASRP:BASSR:BQ:BSC:BSCQ:BUM:BUMQ:BVF:CASQ:IC:IQ:QUAL:RASQ:REF:REFPAIR:RP:RPQ:SR:SRQ:VF	.:0:27:0:19:1082.8:0:0:0:0:0:60:1:60:0:0:1:0:0:0:3215.71:1620:2927:3151:28:1595.71:0:0:29
FR839632.1	11988	gridss1fb_333o	C	C[FR839632.1:12077[	3323.67	SINGLE_ASSEMBLY	AS=2;ASC=1X40N1X;ASQ=1500;ASRP=25;ASSR=0;BA=0;BANRP=7;BANRPQ=398.93;BANSR=0;BANSRQ=0;BAQ=0;BASRP=0;BASSR=0;BEID=asm1-2260,asm1-2263;BEIDH=2,5;BEIDL=0,0;BQ=120;BSC=2;BSCQ=120;BUM=0;BUMQ=0;BVF=2;CAS=0;CASQ=0;CIPOS=-20,21;CIRPOS=-5,6;CQ=3323.67;EVENT=gridss1fb_333;IC=0;IMPRECISE;IQ=0;PARID=gridss1fb_333h;RAS=0;RASQ=0;REF=2591;REFPAIR=3193;RP=32;RPQ=1823.67;SB=1;SC=965M1X40N1X;SR=0;SRQ=0;SVTYPE=BND;VF=32	GT:ASQ:ASRP:ASSR:BANRP:BANRPQ:BANSR:BANSRQ:BAQ:BASRP:BASSR:BQ:BSC:BSCQ:BUM:BUMQ:BVF:CASQ:IC:IQ:QUAL:RASQ:REF:REFPAIR:RP:RPQ:SR:SRQ:VF	.:1500:25:0:7:398.93:0:0:0:0:0:120:2:120:0:0:2:0:0:0:3323.67:0:2591:3193:32:1823.67:0:0:32
FR839632.1	12077	gridss1fb_333h	T	]FR839632.1:11988]T	3323.67	SINGLE_ASSEMBLY	AS=0;ASC=1X10N1X204D162M43D525M;ASQ=0;ASRP=25;ASSR=0;BA=0;BANRP=29;BANRPQ=1652.7;BANSR=0;BANSRQ=0;BAQ=0;BASRP=0;BASSR=0;BEID=asm1-2260,asm1-2263;BEIDH=0,0;BEIDL=2,5;BQ=120;BSC=1;BSCQ=60;BUM=1;BUMQ=60;BVF=2;CAS=0;CASQ=0;CIPOS=-5,6;CIRPOS=-20,21;CQ=3323.67;EVENT=gridss1fb_333;IC=0;IMPRECISE;IQ=0;PARID=gridss1fb_333o;RAS=2;RASQ=1500;REF=2781;REFPAIR=3009;RP=32;RPQ=1823.67;SB=0;SC=1X10N1X366M31D537M;SR=0;SRQ=0;SVTYPE=BND;VF=32	GT:ASQ:ASRP:ASSR:BANRP:BANRPQ:BANSR:BANSRQ:BAQ:BASRP:BASSR:BQ:BSC:BSCQ:BUM:BUMQ:BVF:CASQ:IC:IQ:QUAL:RASQ:REF:REFPAIR:RP:RPQ:SR:SRQ:VF	.:0:25:0:29:1652.7:0:0:0:0:0:120:1:60:1:60:2:0:0:0:3323.67:1500:2781:3009:32:1823.67:0:0:32
FR839632.1	13383	gridss1bf_61o	T	]FR839632.1:14045]T	2843.42	SINGLE_ASSEMBLY	AS=0;ASC=1X29N1X1590M;ASQ=0;ASRP=43;ASSR=0;BA=0;BANRP=1;BANRPQ=56.99;BANSR=0;BANSRQ=0;BAQ=0;BASRP=0;BASSR=0;BEID=asm1-2259;BEIDH=0;BEIDL=2;BQ=720;BSC=12;BSCQ=720;BUM=0;BUMQ=0;BVF=12;CAS=0;CASQ=0;CIPOS=-15,15;CIRPOS=-6,6;CQ=2672.98;EVENT=gridss1bf_61;IC=0;IMPRECISE;IQ=0;PARID=gridss1bf_61h;RAS=1;RASQ=2559;REF=2613;REFPAIR=3143;RP=5;RPQ=284.42;SB=0;SC=1X29N1X1590M;SR=0;SRQ=0;SVTYPE=BND;VF=45	GT:ASQ:ASRP:ASSR:BANRP:BANRPQ:BANSR:BANSRQ:BAQ:BASRP:BASSR:BQ:BSC:BSCQ:BUM:BUMQ:BVF:CASQ:IC:IQ:QUAL:RASQ:REF:REFPAIR:RP:RPQ:SR:SRQ:VF	.:0:43:0:1:56.99:0:0:0:0:0:720:12:720:0:0:12:0:0:0:2843.42:2559:2613:3143:5:284.42:0:0:45
FR839632.1	14045	gridss1bf_61h	T	T[FR839632.1:13383[	2843.42	SINGLE_ASSEMBLY	AS=1;ASC=1X11N1X;ASQ=2559;ASRP=43;ASSR=0;BA=0;BANRP=1;BANRPQ=56.99;BANSR=0;BANSRQ=0;BAQ=0;BASRP=0;BASSR=0;BEID=asm1-2259;BEIDH=2;BEIDL=0;BQ=225;BSC=4;BSCQ=225;BUM=0;BUMQ=0;BVF=3;CAS=0;CASQ=0;CIPOS=-6,6;CIRPOS=-15,15;CQ=2672.98;EVENT=gridss1bf_61;IC=0;IMPRECISE;IQ=0;PARID=gridss1bf_61o;RAS=0;RASQ=0;REF=2724;REFPAIR=3427;RP=5;RPQ=284.42;SB=0.75;SC=299M554D142M11D27M1X11N1X;SR=0;SRQ=0;SVTYPE=BND;VF=45	GT:ASQ:ASRP:ASSR:BANRP:BANRPQ:BANSR:BANSRQ:BAQ:BASRP:BASSR:BQ:BSC:BSCQ:BUM:BUMQ:BVF:CASQ:IC:IQ:QUAL:RASQ:REF:REFPAIR:RP:RPQ:SR:SRQ:VF	.:2559:43:0:1:56.99:0:0:0:0:0:225:4:225:0:0:3:0:0:0:2843.42:0:2724:3427:5:284.42:0:0:45
FR839632.1	14644	gridss1fb_381o	T	T[FR839632.1:14675[	3237.29	PASS	AS=2;ASC=240M129D1X33N1X;ASQ=1080;ASRP=18;ASSR=0;BA=0;BANRP=14;BANRPQ=797.86;BANSR=0;BANSRQ=0;BAQ=0;BASRP=0;BASSR=0;BEID=asm1-2483,asm1-2484,asm1-6577;BEIDH=2,5,240;BEIDL=0,0,0;BQ=540;BSC=9;BSCQ=540;BUM=0;BUMQ=0;BVF=8;CAS=0;CASQ=0;CIPOS=-17,17;CIRPOS=-2,3;CQ=3237.29;EVENT=gridss1fb_381;IC=0;IMPRECISE;IQ=0;PARID=gridss1fb_381h;RAS=1;RASQ=0;REF=2587;REFPAIR=3633;RP=38;RPQ=2157.29;SB=0.888889;SC=877M23D24M1X33N1X;SR=0;SRQ=0;SVTYPE=BND;VF=38	GT:ASQ:ASRP:ASSR:BANRP:BANRPQ:BANSR:BANSRQ:BAQ:BASRP:BASSR:BQ:BSC:BSCQ:BUM:BUMQ:BVF:CASQ:IC:IQ:QUAL:RASQ:REF:REFPAIR:RP:RPQ:SR:SRQ:VF	.:1080:18:0:14:797.86:0:0:0:0:0:540:9:540:0:0:8:0:0:0:3237.29:0:2587:3633:38:2157.29:0:0:38
FR839632.1	14675	gridss1fb_381h	T	]FR839632.1:14644]T	3237.29	PASS	AS=1;ASC=1X4N1X287D256M2D364M;ASQ=0;ASRP=18;ASSR=0;BA=0;BANRP=33;BANRPQ=1880.66;BANSR=0;BANSRQ=0;BAQ=0;BASRP=0;BASSR=0;BEID=asm1-2483,asm1-2484,asm1-6577;BEIDH=0,0,0;BEIDL=2,5,240;BQ=60;BSC=1;BSCQ=60;BUM=0;BUMQ=0;BVF=1;CAS=0;CASQ=0;CIPOS=-2,3;CIRPOS=-17,17;CQ=3237.29;EVENT=gridss1fb_381;IC=0;IMPRECISE;IQ=0;PARID=gridss1fb_381o;RAS=2;RASQ=1080;REF=2615;REFPAIR=3636;RP=38;RPQ=2157.29;SB=0;SC=1X4N1X543M2D364M6D151M;SR=0;SRQ=0;SVTYPE=BND;VF=38	GT:ASQ:ASRP:ASSR:BANRP:BANRPQ:BANSR:BANSRQ:BAQ:BASRP:BASSR:BQ:BSC:BSCQ:BUM:BUMQ:BVF:CASQ:IC:IQ:QUAL:RASQ:REF:REFPAIR:RP:RPQ:SR:SRQ:VF	.:0:18:0:33:1880.66:0:0:0:0:0:60:1:60:0:0:1:0:0:0:3237.29:1080:2615:3636:38:2157.29:0:0:38
FR839632.1	17091	gridss1b_2413b	A	.AATGGAAAAAAA	1305	PASS	AS=0;ASC=1X;ASQ=0;ASRP=0;ASSR=0;BA=1;BANRP=0;BANRPQ=0;BANSR=0;BANSRQ=0;BAQ=360;BASRP=0;BASSR=6;BEID=asm1-6736;BEIDH=-1;BEIDL=11;BQ=1305;BSC=16;BSCQ=945;BUM=0;BUMQ=0;BVF=16;CAS=0;CASQ=0;CQ=780;EVENT=gridss1b_2413;IC=0;IQ=0;RAS=0;RASQ=0;REF=2652;REFPAIR=3261;RP=0;RPQ=0;SB=0;SC=1X;SR=0;SRQ=0;SVTYPE=BND;VF=0	GT:ASQ:ASRP:ASSR:BANRP:BANRPQ:BANSR:BANSRQ:BAQ:BASRP:BASSR:BQ:BSC:BSCQ:BUM:BUMQ:BVF:CASQ:IC:IQ:QUAL:RASQ:REF:REFPAIR:RP:RPQ:SR:SRQ:VF	.:0:0:0:0:0:0:0:360:0:6:1305:16:945:0:0:16:0:0:0:0:0:2652:3261:0:0:0:0:0
FR839632.1	17113	gridss1ff_97o	A	A]FR839632.1:17422]	1073.32	SINGLE_ASSEMBLY	AS=0;ASC=261M302D371M8D1X21N1X;ASQ=0;ASRP=9;ASSR=0;BA=0;BANRP=5;BANRPQ=268.9;BANSR=0;BANSRQ=0;BAQ=0;BASRP=0;BASSR=0;BEID=asm1-2723,asm1-2724;BEIDH=0,0;BEIDL=46,2;BQ=180;BSC=3;BSCQ=180;BUM=0;BUMQ=0;BVF=3;CAS=0;CASQ=0;CIPOS=-11,11;CIRPOS=-27,28;CQ=1073.32;EVENT=gridss1ff_97;IC=0;IMPRECISE;IQ=0;PARID=gridss1ff_97h;RAS=2;RASQ=520;REF=2658;REFPAIR=3212;RP=10;RPQ=553.32;SB=1;SC=261M68D150M84D379M1X21N1X;SR=0;SRQ=0;SVTYPE=BND;VF=10	GT:ASQ:ASRP:ASSR:BANRP:BANRPQ:BANSR:BANSRQ:BAQ:BASRP:BASSR:BQ:BSC:BSCQ:BUM:BUMQ:BVF:CASQ:IC:IQ:QUAL:RASQ:REF:REFPAIR:RP:RPQ:SR:SRQ:VF	.:0:9:0:5:268.9:0:0:0:0:0:180:3:180:0:0:3:0:0:0:1073.32:520:2658:3212:10:553.32:0:0:10
FR839632.1	17149	gridss1b_2421b	A	.CAAATAAAAAATAA	8760	PASS	AS=0;ASC=1X;ASQ=0;ASRP=0;ASSR=0;BA=1;BANRP=0;BANRPQ=0;BANSR=0;BANSRQ=0;BAQ=4140;BASRP=0;BASSR=69;BEID=asm1-6701;BEIDH=-1;BEIDL=13;BQ=8760;BSC=77;BSCQ=4620;BUM=0;BUMQ=0;BVF=77;CAS=0;CASQ=0;CQ=8400;EVENT=gridss1b_2421;IC=0;IQ=0;RAS=0;RASQ=0;REF=2621;REFPAIR=3253;RP=0;RPQ=0;SB=0.547945;SC=1X;SR=0;SRQ=0;SVTYPE=BND;VF=0	GT:ASQ:ASRP:ASSR:BANRP:BANRPQ:BANSR:BANSRQ:BAQ:BASRP:BASSR:BQ:BSC:BSCQ:BUM:BUMQ:BVF:CASQ:IC:IQ:QUAL:RASQ:REF:REFPAIR:RP:RPQ:SR:SRQ:VF	.:0:0:0:0:0:0:0:4140:0:69:8760:77:4620:0:0:77:0:0:0:0:0:2621:3253:0:0:0:0:0
FR839632.1	17422	gridss1ff_97h	T	T]FR839632.1:17113]	1073.32	SINGLE_ASSEMBLY	AS=2;ASC=1X54N1X;ASQ=520;ASRP=9;ASSR=0;BA=0;BANRP=1;BANRPQ=56.99;BANSR=0;BANSRQ=0;BAQ=0;BASRP=0;BASSR=0;BEID=asm1-2723,asm1-2724;BEIDH=46,2;BEIDL=0,0;BQ=120;BSC=2;BSCQ=120;BUM=0;BUMQ=0;BVF=2;CAS=0;CASQ=0;CIPOS=-27,28;CIRPOS=-11,11;CQ=1073.32;EVENT=gridss1ff_97;IC=0;IMPRECISE;IQ=0;PARID=gridss1ff_97o;RAS=0;RASQ=0;REF=2754;REFPAIR=3207;RP=10;RPQ=553.32;SB=1;SC=153M176D121M93D63M94D206M1X54N1X;SR=0;SRQ=0;SVTYPE=BND;VF=10	GT:ASQ:ASRP:ASSR:BANRP:BANRPQ:BANSR:BANSRQ:BAQ:BASRP:BASSR:BQ:BSC:BSCQ:BUM:BUMQ:BVF:CASQ:IC:IQ:QUAL:RASQ:REF:REFPAIR:RP:RPQ:SR:SRQ:VF	.:520:9:0:1:56.99:0:0:0:0:0:120:2:120:0:0:2:0:0:0:1073.32:0:2754:3207:10:553.32:0:0:10
FR839632.1	17765	gridss1fb_420o	A	A[FR839632.1:17824[	4437.61	SINGLE_ASSEMBLY	AS=1;ASC=1X19N1X;ASQ=2450;ASRP=41;ASSR=0;BA=0;BANRP=2;BANRPQ=113.98;BANSR=0;BANSRQ=0;BAQ=0;BASRP=0;BASSR=0;BEID=asm1-2722;BEIDH=2;BEIDL=0;BQ=180;BSC=3;BSCQ=180;BUM=0;BUMQ=0;BVF=3;CAS=0;CASQ=0;CIPOS=-10,10;CIRPOS=-10,10;CQ=4437.61;EVENT=gridss1fb_420;IC=0;IMPRECISE;IQ=0;PARID=gridss1fb_420h;RAS=0;RASQ=0;REF=3071;REFPAIR=3407;RP=35;RPQ=1987.61;SB=1;SC=699M46D264M1X19N1X;SR=0;SRQ=0;SVTYPE=BND;VF=46	GT:ASQ:ASRP:ASSR:BANRP:BANRPQ:BANSR:BANSRQ:BAQ:BASRP:BASSR:BQ:BSC:BSCQ:BUM:BUMQ:BVF:CASQ:IC:IQ:QUAL:RASQ:REF:REFPAIR:RP:RPQ:SR:SRQ:VF	.:2450:41:0:2:113.98:0:0:0:0:0:180:3:180:0:0:3:0:0:0:4437.61:0:3071:3407:35:1987.61:0:0:46
FR839632.1	17824	gridss1fb_420h	G	]FR839632.1:17765]G	4437.61	SINGLE_ASSEMBLY	AS=0;ASC=1X19N1X1385M;ASQ=0;ASRP=41;ASSR=0;BA=0;BANRP=31;BANRPQ=1766.68;BANSR=0;BANSRQ=0;BAQ=0;BASRP=0;BASSR=0;BEID=asm1-2722;BEIDH=0;BEIDL=2;BQ=356;BSC=6;BSCQ=356;BUM=0;BUMQ=0;BVF=6;CAS=0;CASQ=0;CIPOS=-10,10;CIRPOS=-10,10;CQ=4437.61;EVENT=gridss1fb_420;IC=0;IMPRECISE;IQ=0;PARID=gridss1fb_420o;RAS=1;RASQ=2450;REF=3098;REFPAIR=3479;RP=35;RPQ=1987.61;SB=0;SC=1X19N1X1385M;SR=0;SRQ=0;SVTYPE=BND;VF=46	GT:ASQ:ASRP:ASSR:BANRP:BANRPQ:BANSR:BANSRQ:BAQ:BASRP:BASSR:BQ:BSC:BSCQ:BUM:BUMQ:BVF:CASQ:IC:IQ:QUAL:RASQ:REF:REFPAIR:RP:RPQ:SR:SRQ:VF	.:0:41:0:31:1766.68:0:0:0:0:0:356:6:356:0:0:6:0:0:0:4437.61:2450:3098:3479:35:1987.61:0:0:46
FR839632.1	19694	gridss1fb_467o	T	T[FR839632.1:19784[	1511.84	SINGLE_ASSEMBLY	AS=1;ASC=1X25N1X;ASQ=600;ASRP=10;ASSR=0;BA=0;BANRP=5;BANRPQ=284.95;BANSR=0;BANSRQ=0;BAQ=0;BASRP=0;BASSR=0;BEID=asm1-2949;BEIDH=2;BEIDL=0;BQ=225;BSC=4;BSCQ=225;BUM=0;BUMQ=0;BVF=4;CAS=0;CASQ=0;CIPOS=-13,13;CIRPOS=-25,25;CQ=2993.57;EVENT=gridss1fb_467;IC=0;IMPRECISE;IQ=0;PARID=gridss1fb_467h;RAS=0;RASQ=0;REF=2990;REFPAIR=3790;RP=16;RPQ=911.84;SB=0.5;SC=397M523D1X25N1X;SR=0;SRQ=0;SVTYPE=BND;VF=16	GT:ASQ:ASRP:ASSR:BANRP:BANRPQ:BANSR:BANSRQ:BAQ:BASRP:BASSR:BQ:BSC:BSCQ:BUM:BUMQ:BVF:CASQ:IC:IQ:QUAL:RASQ:REF:REFPAIR:RP:RPQ:SR:SRQ:VF	.:600:10:0:5:284.95:0:0:0:0:0:225:4:225:0:0:4:0:0:0:1511.84:0:2990:3790:16:911.84:0:0:16
FR839632.1	19784	gridss1fb_467h	T	]FR839632.1:19694]T	1511.84	SINGLE_ASSEMBLY	AS=0;ASC=1X49N1X331M;ASQ=0;ASRP=10;ASSR=0;BA=0;BANRP=13;BANRPQ=740.87;BANSR=0;BANSRQ=0;BAQ=0;BASRP=0;BASSR=0;BEID=asm1-2949;BEIDH=0;BEIDL=2;BQ=526;BSC=9;BSCQ=526;BUM=0;BUMQ=0;BVF=9;CAS=0;CASQ=0;CIPOS=-25,25;CIRPOS=-13,13;CQ=2993.57;EVENT=gridss1fb_467;IC=0;IMPRECISE;IQ=0;PARID=gridss1fb_467o;RAS=1;RASQ=600;REF=3123;REFPAIR=3884;RP=16;RPQ=911.84;SB=0.111111;SC=1X49N1X331M209D296M;SR=0;SRQ=0;SVTYPE=BND;VF=16	GT:ASQ:ASRP:ASSR:BANRP:BANRPQ:BANSR:BANSRQ:BAQ:BASRP:BASSR:BQ:BSC:BSCQ:BUM:BUMQ:BVF:CASQ:IC:IQ:QUAL:RASQ:REF:REFPAIR:RP:RPQ:SR:SRQ:VF	.:0:10:0:13:740.87:0:0:0:0:0:526:9:526:0:0:9:0:0:0:1511.84:600:3123:3884:16:911.84:0:0:16
FR839632.1	19954	gridss1fb_482o	T	T[FR839632.1:20096[	5244.49	SINGLE_ASSEMBLY	AS=1;ASC=1X9N1X;ASQ=2640;ASRP=44;ASSR=0;BA=0;BANRP=2;BANRPQ=113.98;BANSR=0;BANSRQ=0;BAQ=0;BASRP=0;BASSR=0;BEID=asm1-2947;BEIDH=2;BEIDL=0;BQ=0;BSC=0;BSCQ=0;BUM=0;BUMQ=0;BVF=0;CAS=0;CASQ=0;CIPOS=-5,5;CIRPOS=-12,12;CQ=5244.49;EVENT=gridss1fb_482;IC=0;IMPRECISE;IQ=0;PARID=gridss1fb_482h;RAS=0;RASQ=0;REF=3443;REFPAIR=3876;RP=46;RPQ=2604.49;SC=933M1X9N1X;SR=0;SRQ=0;SVTYPE=BND;VF=52	GT:ASQ:ASRP:ASSR:BANRP:BANRPQ:BANSR:BANSRQ:BAQ:BASRP:BASSR:BQ:BSC:BSCQ:BUM:BUMQ:BVF:CASQ:IC:IQ:QUAL:RASQ:REF:REFPAIR:RP:RPQ:SR:SRQ:VF	.:2640:44:0:2:113.98:0:0:0:0:0:0:0:0:0:0:0:0:0:0:5244.49:0:3443:3876:46:2604.49:0:0:52
FR839632.1	20096	gridss1fb_482h	T	]FR839632.1:19954]T	5244.49	SINGLE_ASSEMBLY	AS=0;ASC=1X23N1X1170M;ASQ=0;ASRP=44;ASSR=0;BA=0;BANRP=43;BANRPQ=2433.52;BANSR=0;BANSRQ=0;BAQ=0;BASRP=0;BASSR=0;BEID=asm1-2947;BEIDH=0;BEIDL=2;BQ=360;BSC=6;BSCQ=360;BUM=0;BUMQ=0;BVF=6;CAS=0;CASQ=0;CIPOS=-12,12;CIRPOS=-5,5;CQ=5244.49;EVENT=gridss1fb_482;IC=0;IMPRECISE;IQ=0;PARID=gridss1fb_482o;RAS=1;RASQ=2640;REF=3335;REFPAIR=3879;RP=46;RPQ=2604.49;SB=0.166667;SC=1X23N1X1170M;SR=0;SRQ=0;SVTYPE=BND;VF=52	GT:ASQ:ASRP:ASSR:BANRP:BANRPQ:BANSR:BANSRQ:BAQ:BASRP:BASSR:BQ:BSC:BSCQ:BUM:BUMQ:BVF:CASQ:IC:IQ:QUAL:RASQ:REF:REFPAIR:RP:RPQ:SR:SRQ:VF	.:0:44:0:43:2433.52:0:0:0:0:0:360:6:360:0:0:6:0:0:0:5244.49:2640:3335:3879:46:2604.49:0:0:52
FR839632.1	21072	gridss1fb_507o	C	C[FR839632.1:21120[	3589.65	PASS	AS=1;ASC=807M1X67N1X;ASQ=1840;ASRP=31;ASSR=0;BA=0;BANRP=2;BANRPQ=113.98;BANSR=0;BANSRQ=0;BAQ=0;BASRP=0;BASSR=0;BEID=asm1-2948,asm1-7253,asm1-7260;BEIDH=2,673,162;BEIDL=0,0,0;BQ=420;BSC=7;BSCQ=420;BUM=0;BUMQ=0;BVF=7;CAS=0;CASQ=0;CIPOS=-34,34;CIRPOS=-2,2;CQ=3589.65;EVENT=gridss1fb_507;IC=0;IMPRECISE;IQ=0;PARID=gridss1fb_507h;RAS=2;RASQ=0;REF=2915;REFPAIR=3397;RP=31;RPQ=1749.65;SB=0.857143;SC=986M1X67N1X;SR=0;SRQ=0;SVTYPE=BND;VF=33	GT:ASQ:ASRP:ASSR:BANRP:BANRPQ:BANSR:BANSRQ:BAQ:BASRP:BASSR:BQ:BSC:BSCQ:BUM:BUMQ:BVF:CASQ:IC:IQ:QUAL:RASQ:REF:REFPAIR:RP:RPQ:SR:SRQ:VF	.:1840:31:0:2:113.98:0:0:0:0:0:420:7:420:0:0:7:0:0:0:3589.65:0:2915:3397:31:1749.65:0:0:33
FR839632.1	21120	gridss1fb_507h	T	]FR839632.1:21072]T	3589.65	PASS	AS=2;ASC=1X3N1X133D852M;ASQ=0;ASRP=31;ASSR=0;BA=0;BANRP=3;BANRPQ=170.97;BANSR=0;BANSRQ=0;BAQ=0;BASRP=0;BASSR=0;BEID=asm1-2948,asm1-7253,asm1-7260;BEIDH=0,0,0;BEIDL=2,673,162;BQ=240;BSC=3;BSCQ=180;BUM=1;BUMQ=60;BVF=4;CAS=0;CASQ=0;CIPOS=-2,2;CIRPOS=-34,34;CQ=3589.65;EVENT=gridss1fb_507;IC=0;IMPRECISE;IQ=0;PARID=gridss1fb_507o;RAS=1;RASQ=1840;REF=2975;REFPAIR=3445;RP=31;RPQ=1749.65;SB=0.666667;SC=1X3N1X985M;SR=0;SRQ=0;SVTYPE=BND;VF=33	GT:ASQ:ASRP:ASSR:BANRP:BANRPQ:BANSR:BANSRQ:BAQ:BASRP:BASSR:BQ:BSC:BSCQ:BUM:BUMQ:BVF:CASQ:IC:IQ:QUAL:RASQ:REF:REFPAIR:RP:RPQ:SR:SRQ:VF	.:0:31:0:3:170.97:0:0:0:0:0:240:3:180:1:60:4:0:0:0:3589.65:1840:2975:3445:31:1749.65:0:0:33
FR839632.1	21410	gridss1bf_74o	A	]FR839632.1:26945]A	1231.77	NO_ASSEMBLY	AS=0;ASC=1X23N1X;ASQ=0;ASRP=0;ASSR=0;BA=0;BANRP=20;BANRPQ=1117.79;BANSR=0;BANSRQ=0;BAQ=0;BASRP=0;BASSR=0;BQ=430;BSC=8;BSCQ=430;BUM=0;BUMQ=0;BVF=5;CAS=0;CASQ=0;CIPOS=-12,12;CIRPOS=-25,26;CQ=2542;EVENT=gridss1bf_74;IC=0;IMPRECISE;IQ=0;PARID=gridss1bf_74h;RAS=0;RASQ=0;REF=3036;REFPAIR=3132;RP=22;RPQ=1231.77;SB=0.25;SC=1X23N1X473M307D157M;SR=0;SRQ=0;SVTYPE=BND;VF=22	GT:ASQ:ASRP:ASSR:BANRP:BANRPQ:BANSR:BANSRQ:BAQ:BASRP:BASSR:BQ:BSC:BSCQ:BUM:BUMQ:BVF:CASQ:IC:IQ:QUAL:RASQ:REF:REFPAIR:RP:RPQ:SR:SRQ:VF	.:0:0:0:20:1117.79:0:0:0:0:0:430:8:430:0:0:5:0:0:0:1231.77:0:3036:3132:22:1231.77:0:0:22
FR839632.1	21469	gridss1fb_515o	T	TATTTAGGTGTATCTAAACAAGGATATACATCATGTGAAATAACTTTACCTTTAGAAGATGAAAAATGTTTACAACAAATTAAACAAAAATTTGGTGGTTCTGTTAAATTAAGATCTGGTGTTAAAGCAGTTAGATATAGATTACATAATAGAATAGGTATGATAAATTTAATAAATAGTATAAATGGAAATATACGTAATAGTAAAAGATTAATTCAATTACATAATGTATGTAGTATATTAAATATACCAATACAATATCCAATAAATTTAACTTTAAATAATAG[FR839632.1:21756[	1184.95	PASS	AS=1;ASC=326M89D47M1X;ASQ=180;ASRP=15;ASSR=0;BA=0;BANRP=0;BANRPQ=0;BANSR=0;BANSRQ=0;BAQ=0;BASRP=0;BASSR=0;BEID=asm1-2952,asm1-7068,asm1-7254;BEIDH=2,0,326;BEIDL=0,0,0;BQ=120;BSC=2;BSCQ=120;BUM=0;BUMQ=0;BVF=2;CAS=0;CASQ=0;CQ=1583.88;EVENT=gridss1fb_515;IC=0;IHOMPOS=0,0;IQ=0;PARID=gridss1fb_515h;RAS=2;RASQ=720;REF=2849;REFPAIR=3253;RP=5;RPQ=284.95;SB=1;SC=326M89D47M1X;SR=0;SRQ=0;SVTYPE=BND;VF=17	GT:ASQ:ASRP:ASSR:BANRP:BANRPQ:BANSR:BANSRQ:BAQ:BASRP:BASSR:BQ:BSC:BSCQ:BUM:BUMQ:BVF:CASQ:IC:IQ:QUAL:RASQ:REF:REFPAIR:RP:RPQ:SR:SRQ:VF	.:180:15:0:0:0:0:0:0:0:0:120:2:120:0:0:2:0:0:0:1184.95:720:2849:3253:5:284.95:0:0:17
FR839632.1	21756	gridss1bf_80o	T	]FR839632.1:26801]T	2690.23	NO_ASSEMBLY	AS=0;ASC=1X29N1X573M;ASQ=0;ASRP=23;ASSR=0;BA=0;BANRP=22;BANRPQ=1253.24;BANSR=0;BANSRQ=0;BAQ=0;BASRP=0;BASSR=0;BEID=asm1-3400;BEIDH=2;BEIDL=520;BQ=180;BSC=3;BSCQ=180;BUM=0;BUMQ=0;BVF=3;CAS=1;CASQ=1380;CIPOS=0,30;CIRPOS=0,30;CQ=2633.24;EVENT=gridss1bf_80;HOMLEN=30;HOMSEQ=TTGATTAAGTGGATTTTTTGATGCAGATGG;IC=0;IHOMPOS=0,38;IQ=0;PARID=gridss1bf_80h;RAS=0;RASQ=0;REF=2635;REFPAIR=3057;RP=23;RPQ=1310.23;SB=0.333333;SC=1X29N1X573M;SR=0;SRQ=0;SVTYPE=BND;VF=28	GT:ASQ:ASRP:ASSR:BANRP:BANRPQ:BANSR:BANSRQ:BAQ:BASRP:BASSR:BQ:BSC:BSCQ:BUM:BUMQ:BVF:CASQ:IC:IQ:QUAL:RASQ:REF:REFPAIR:RP:RPQ:SR:SRQ:VF	.:0:23:0:22:1253.24:0:0:0:0:0:180:3:180:0:0:3:1380:0:0:2690.23:0:2635:3057:23:1310.23:0:0:28
FR839632.1	21756	gridss1fb_515h	T	]FR839632.1:21469]ATTTAGGTGTATCTAAACAAGGATATACATCATGTGAAATAACTTTACCTTTAGAAGATGAAAAATGTTTACAACAAATTAAACAAAAATTTGGTGGTTCTGTTAAATTAAGATCTGGTGTTAAAGCAGTTAGATATAGATTACATAATAGAATAGGTATGATAAATTTAATAAATAGTATAAATGGAAATATACGTAATAGTAAAAGATTAATTCAATTACATAATGTATGTAGTATATTAAATATACCAATACAATATCCAATAAATTTAACTTTAAATAATAGT	1184.95	PASS	AS=2;ASC=1X401D153M;ASQ=720;ASRP=15;ASSR=0;BA=0;BANRP=0;BANRPQ=0;BANSR=0;BANSRQ=0;BAQ=0;BASRP=0;BASSR=0;BEID=asm1-2952,asm1-7068,asm1-7254;BEIDH=0,0,0;BEIDL=2,0,326;BQ=0;BSC=0;BSCQ=0;BUM=0;BUMQ=0;BVF=0;CAS=0;CASQ=0;CQ=1583.88;EVENT=gridss1fb_515;IC=0;IHOMPOS=0,0;IQ=0;PARID=gridss1fb_515o;RAS=1;RASQ=180;REF=2645;REFPAIR=3134;RP=5;RPQ=284.95;SB=1;SC=1X401D153M;SR=0;SRQ=0;SVTYPE=BND;VF=17	GT:ASQ:ASRP:ASSR:BANRP:BANRPQ:BANSR:BANSRQ:BAQ:BASRP:BASSR:BQ:BSC:BSCQ:BUM:BUMQ:BVF:CASQ:IC:IQ:QUAL:RASQ:REF:REFPAIR:RP:RPQ:SR:SRQ:VF	.:720:15:0:0:0:0:0:0:0:0:0:0:0:0:0:0:0:0:0:1184.95:180:2645:3134:5:284.95:0:0:17
FR839632.1	21867	gridss1fb_526o	A	A[FR839632.1:26454[	2232.89	SINGLE_ASSEMBLY	AS=1;ASC=1X33N1X;ASQ=240;ASRP=4;ASSR=0;BA=0;BANRP=11;BANRPQ=626.89;BANSR=0;BANSRQ=0;BAQ=0;BASRP=0;BASSR=0;BEID=asm1-3169;BEIDH=2;BEIDL=0;BQ=420;BSC=7;BSCQ=420;BUM=0;BUMQ=0;BVF=7;CAS=0;CASQ=0;CIPOS=-17,17;CIRPOS=-2,2;CQ=2232.89;EVENT=gridss1fb_526;IC=0;IMPRECISE;IQ=0;PARID=gridss1fb_526h;RAS=0;RASQ=0;REF=2557;REFPAIR=3039;RP=35;RPQ=1992.89;SB=1;SC=159M54D698M1X33N1X;SR=0;SRQ=0;SVTYPE=BND;VF=35	GT:ASQ:ASRP:ASSR:BANRP:BANRPQ:BANSR:BANSRQ:BAQ:BASRP:BASSR:BQ:BSC:BSCQ:BUM:BUMQ:BVF:CASQ:IC:IQ:QUAL:RASQ:REF:REFPAIR:RP:RPQ:SR:SRQ:VF	.:240:4:0:11:626.89:0:0:0:0:0:420:7:420:0:0:7:0:0:0:2232.89:0:2557:3039:35:1992.89:0:0:35
FR839632.1	22816	gridss1fb_545o	G	G[FR839632.1:22885[	2735.29	PASS	AS=2;ASC=216M346D1X13N1X;ASQ=1256;ASRP=21;ASSR=0;BA=0;BANRP=0;BANRPQ=0;BANSR=0;BANSRQ=0;BAQ=0;BASRP=0;BASSR=0;BEID=asm1-3166,asm1-3167,asm1-7475;BEIDH=2,2,216;BEIDL=0,0,0;BQ=60;BSC=1;BSCQ=60;BUM=0;BUMQ=0;BVF=1;CAS=0;CASQ=0;CIPOS=-7,7;CIRPOS=-1,1;CQ=2735.29;EVENT=gridss1fb_545;IC=0;IMPRECISE;IQ=0;PARID=gridss1fb_545h;RAS=1;RASQ=0;REF=2586;REFPAIR=2909;RP=26;RPQ=1479.29;SB=1;SC=979M1X13N1X;SR=0;SRQ=0;SVTYPE=BND;VF=26	GT:ASQ:ASRP:ASSR:BANRP:BANRPQ:BANSR:BANSRQ:BAQ:BASRP:BASSR:BQ:BSC:BSCQ:BUM:BUMQ:BVF:CASQ:IC:IQ:QUAL:RASQ:REF:REFPAIR:RP:RPQ:SR:SRQ:VF	.:1256:21:0:0:0:0:0:0:0:0:60:1:60:0:0:1:0:0:0:2735.29:0:2586:2909:26:1479.29:0:0:26
FR839632.1	22885	gridss1fb_545h	G	]FR839632.1:22816]G	2735.29	PASS	AS=1;ASC=1X1N1X512M58D373M;ASQ=0;ASRP=21;ASSR=0;BA=0;BANRP=7;BANRPQ=396.48;BANSR=0;BANSRQ=0;BAQ=0;BASRP=0;BASSR=0;BEID=asm1-3166,asm1-3167,asm1-7475;BEIDH=0,0,0;BEIDL=2,2,216;BQ=120;BSC=2;BSCQ=120;BUM=0;BUMQ=0;BVF=2;CAS=0;CASQ=0;CIPOS=-1,1;CIRPOS=-7,7;CQ=2735.29;EVENT=gridss1fb_545;IC=0;IMPRECISE;IQ=0;PARID=gridss1fb_545o;RAS=2;RASQ=1256;REF=2616;REFPAIR=2902;RP=26;RPQ=1479.29;SB=0;SC=1X1N1X943M;SR=0;SRQ=0;SVTYPE=BND;VF=26	GT:ASQ:ASRP:ASSR:BANRP:BANRPQ:BANSR:BANSRQ:BAQ:BASRP:BASSR:BQ:BSC:BSCQ:BUM:BUMQ:BVF:CASQ:IC:IQ:QUAL:RASQ:REF:REFPAIR:RP:RPQ:SR:SRQ:VF	.:0:21:0:7:396.48:0:0:0:0:0:120:2:120:0:0:2:0:0:0:2735.29:1256:2616:2902:26:1479.29:0:0:26
FR839632.1	23773	gridss1fb_564o	A	A[FR839632.1:23812[	4204.66	SINGLE_ASSEMBLY	AS=1;ASC=1X20N1X;ASQ=2100;ASRP=35;ASSR=0;BA=0;BANRP=0;BANRPQ=0;BANSR=0;BANSRQ=0;BAQ=0;BASRP=0;BASSR=0;BEID=asm1-3165;BEIDH=2;BEIDL=0;BQ=180;BSC=3;BSCQ=180;BUM=0;BUMQ=0;BVF=3;CAS=0;CASQ=0;CIPOS=-10,11;CIRPOS=-9,10;CQ=4204.66;EVENT=gridss1fb_564;IC=0;IMPRECISE;IQ=0;PARID=gridss1fb_564h;RAS=0;RASQ=0;REF=2541;REFPAIR=2875;RP=37;RPQ=2104.66;SB=1;SC=1027M1X20N1X;SR=0;SRQ=0;SVTYPE=BND;VF=38	GT:ASQ:ASRP:ASSR:BANRP:BANRPQ:BANSR:BANSRQ:BAQ:BASRP:BASSR:BQ:BSC:BSCQ:BUM:BUMQ:BVF:CASQ:IC:IQ:QUAL:RASQ:REF:REFPAIR:RP:RPQ:SR:SRQ:VF	.:2100:35:0:0:0:0:0:0:0:0:180:3:180:0:0:3:0:0:0:4204.66:0:2541:2875:37:2104.66:0:0:38
FR839632.1	23812	gridss1fb_564h	A	]FR839632.1:23773]A	4204.66	SINGLE_ASSEMBLY	AS=0;ASC=1X18N1X1000M;ASQ=0;ASRP=35;ASSR=0;BA=0;BANRP=0;BANRPQ=0;BANSR=0;BANSRQ=0;BAQ=0;BASRP=0;BASSR=0;BEID=asm1-3165;BEIDH=0;BEIDL=2;BQ=180;BSC=3;BSCQ=180;BUM=0;BUMQ=0;BVF=3;CAS=0;CASQ=0;CIPOS=-9,10;CIRPOS=-10,11;CQ=4204.66;EVENT=gridss1fb_564;IC=0;IMPRECISE;IQ=0;PARID=gridss1fb_564o;RAS=1;RASQ=2100;REF=2510;REFPAIR=2917;RP=37;RPQ=2104.66;SB=0.666667;SC=1X18N1X1000M;SR=0;SRQ=0;SVTYPE=BND;VF=38	GT:ASQ:ASRP:ASSR:BANRP:BANRPQ:BANSR:BANSRQ:BAQ:BASRP:BASSR:BQ:BSC:BSCQ:BUM:BUMQ:BVF:CASQ:IC:IQ:QUAL:RASQ:REF:REFPAIR:RP:RPQ:SR:SRQ:VF	.:0:35:0:0:0:0:0:0:0:0:180:3:180:0:0:3:0:0:0:4204.66:2100:2510:2917:37:2104.66:0:0:38
FR839632.1	24464	gridss1fb_580o	A	A[FR839632.1:24571[	2861.73	SINGLE_ASSEMBLY	AS=2;ASC=1X68N1X;ASQ=1380;ASRP=23;ASSR=0;BA=0;BANRP=1;BANRPQ=56.99;BANSR=0;BANSRQ=0;BAQ=0;BASRP=0;BASSR=0;BEID=asm1-3401,asm1-3405;BEIDH=2,2;BEIDL=0,0;BQ=540;BSC=9;BSCQ=540;BUM=0;BUMQ=0;BVF=9;CAS=0;CASQ=0;CIPOS=-34,35;CIRPOS=-3,4;CQ=3146.68;EVENT=gridss1fb_580;IC=0;IMPRECISE;IQ=0;PARID=gridss1fb_580h;RAS=0;RASQ=0;REF=2450;REFPAIR=3154;RP=26;RPQ=1481.73;SB=0.777778;SC=798M1X68N1X;SR=0;SRQ=0;SVTYPE=BND;VF=26	GT:ASQ:ASRP:ASSR:BANRP:BANRPQ:BANSR:BANSRQ:BAQ:BASRP:BASSR:BQ:BSC:BSCQ:BUM:BUMQ:BVF:CASQ:IC:IQ:QUAL:RASQ:REF:REFPAIR:RP:RPQ:SR:SRQ:VF	.:1380:23:0:1:56.99:0:0:0:0:0:540:9:540:0:0:9:0:0:0:2861.73:0:2450:3154:26:1481.73:0:0:26
FR839632.1	24571	gridss1fb_580h	A	]FR839632.1:24464]A	2861.73	SINGLE_ASSEMBLY	AS=0;ASC=1X6N1X191D650M;ASQ=0;ASRP=23;ASSR=0;BA=0;BANRP=6;BANRPQ=341.94;BANSR=0;BANSRQ=0;BAQ=0;BASRP=0;BASSR=0;BEID=asm1-3401,asm1-3405;BEIDH=0,0;BEIDL=2,2;BQ=0;BSC=0;BSCQ=0;BUM=0;BUMQ=0;BVF=0;CAS=0;CASQ=0;CIPOS=-3,4;CIRPOS=-34,35;CQ=3146.68;EVENT=gridss1fb_580;IC=0;IMPRECISE;IQ=0;PARID=gridss1fb_580o;RAS=2;RASQ=1380;REF=2718;REFPAIR=3123;RP=26;RPQ=1481.73;SC=1X6N1X132D713M;SR=0;SRQ=0;SVTYPE=BND;VF=26	GT:ASQ:ASRP:ASSR:BANRP:BANRPQ:BANSR:BANSRQ:BAQ:BASRP:BASSR:BQ:BSC:BSCQ:BUM:BUMQ:BVF:CASQ:IC:IQ:QUAL:RASQ:REF:REFPAIR:RP:RPQ:SR:SRQ:VF	.:0:23:0:6:341.94:0:0:0:0:0:0:0:0:0:0:0:0:0:0:2861.73:1380:2718:3123:26:1481.73:0:0:26
FR839632.1	25397	gridss1fb_600o	T	T[FR839632.1:25474[	2727.74	SINGLE_ASSEMBLY	AS=2;ASC=1X76N1X;ASQ=1380;ASRP=23;ASSR=0;BA=0;BANRP=2;BANRPQ=113.98;BANSR=0;BANSRQ=0;BAQ=0;BASRP=0;BASSR=0;BEID=asm1-3402,asm1-3404;BEIDH=2,2;BEIDL=0,0;BQ=460;BSC=8;BSCQ=460;BUM=0;BUMQ=0;BVF=8;CAS=0;CASQ=0;CIPOS=-38,39;CIRPOS=-8,8;CQ=3012.69;EVENT=gridss1fb_600;IC=0;IMPRECISE;IQ=0;PARID=gridss1fb_600h;RAS=0;RASQ=0;REF=2934;REFPAIR=3530;RP=24;RPQ=1347.74;SB=0.75;SC=780M1X76N1X;SR=0;SRQ=0;SVTYPE=BND;VF=28	GT:ASQ:ASRP:ASSR:BANRP:BANRPQ:BANSR:BANSRQ:BAQ:BASRP:BASSR:BQ:BSC:BSCQ:BUM:BUMQ:BVF:CASQ:IC:IQ:QUAL:RASQ:REF:REFPAIR:RP:RPQ:SR:SRQ:VF	.:1380:23:0:2:113.98:0:0:0:0:0:460:8:460:0:0:8:0:0:0:2727.74:0:2934:3530:24:1347.74:0:0:28
FR839632.1	25474	gridss1fb_600h	T	]FR839632.1:25397]T	2727.74	SINGLE_ASSEMBLY	AS=0;ASC=1X15N1X82D701M;ASQ=0;ASRP=23;ASSR=0;BA=0;BANRP=23;BANRPQ=1290.75;BANSR=0;BANSRQ=0;BAQ=0;BASRP=0;BASSR=0;BEID=asm1-3402,asm1-3404;BEIDH=0,0;BEIDL=2,2;BQ=60;BSC=1;BSCQ=60;BUM=0;BUMQ=0;BVF=1;CAS=0;CASQ=0;CIPOS=-8,8;CIRPOS=-38,39;CQ=3012.69;EVENT=gridss1fb_600;IC=0;IMPRECISE;IQ=0;PARID=gridss1fb_600o;RAS=2;RASQ=1380;REF=2876;REFPAIR=3716;RP=24;RPQ=1347.74;SB=0;SC=1X15N1X82D701M18D151M;SR=0;SRQ=0;SVTYPE=BND;VF=28	GT:ASQ:ASRP:ASSR:BANRP:BANRPQ:BANSR:BANSRQ:BAQ:BASRP:BASSR:BQ:BSC:BSCQ:BUM:BUMQ:BVF:CASQ:IC:IQ:QUAL:RASQ:REF:REFPAIR:RP:RPQ:SR:SRQ:VF	.:0:23:0:23:1290.75:0:0:0:0:0:60:1:60:0:0:1:0:0:0:2727.74:1380:2876:3716:24:1347.74:0:0:28
FR839632.1	26135	gridss1bf_89o	T	]FR839632.1:27069]T	2096.99	SINGLE_ASSEMBLY	AS=0;ASC=1X297N1X517M;ASQ=0;ASRP=34;ASSR=0;BA=0;BANRP=0;BANRPQ=0;BANSR=0;BANSRQ=0;BAQ=0;BASRP=0;BASSR=0;BEID=asm1-3400;BEIDH=0;BEIDL=2;BQ=1600;BSC=27;BSCQ=1600;BUM=0;BUMQ=0;BVF=27;CAS=0;CASQ=0;CIPOS=-149,149;CIRPOS=-149,149;CQ=2096.99;EVENT=gridss1bf_89;IC=0;IMPRECISE;IQ=0;PARID=gridss1bf_89h;RAS=1;RASQ=2040;REF=2717;REFPAIR=3184;RP=1;RPQ=56.99;SB=0.185185;SC=1X297N1X598M;SR=0;SRQ=0;SVTYPE=BND;VF=35	GT:ASQ:ASRP:ASSR:BANRP:BANRPQ:BANSR:BANSRQ:BAQ:BASRP:BASSR:BQ:BSC:BSCQ:BUM:BUMQ:BVF:CASQ:IC:IQ:QUAL:RASQ:REF:REFPAIR:RP:RPQ:SR:SRQ:VF	.:0:34:0:0:0:0:0:0:0:0:1600:27:1600:0:0:27:0:0:0:2096.99:2040:2717:3184:1:56.99:0:0:35
FR839632.1	26454	gridss1fb_526h	A	]FR839632.1:21867]A	2232.89	SINGLE_ASSEMBLY	AS=0;ASC=1X3N1X565D180M;ASQ=0;ASRP=4;ASSR=0;BA=0;BANRP=32;BANRPQ=1823.67;BANSR=0;BANSRQ=0;BAQ=0;BASRP=0;BASSR=0;BEID=asm1-3169;BEIDH=0;BEIDL=2;BQ=60;BSC=1;BSCQ=60;BUM=0;BUMQ=0;BVF=1;CAS=0;CASQ=0;CIPOS=-2,2;CIRPOS=-17,17;CQ=2232.89;EVENT=gridss1fb_526;IC=0;IMPRECISE;IQ=0;PARID=gridss1fb_526o;RAS=1;RASQ=240;REF=2958;REFPAIR=3433;RP=35;RPQ=1992.89;SB=0;SC=1X3N1X520M45D423M;SR=0;SRQ=0;SVTYPE=BND;VF=35	GT:ASQ:ASRP:ASSR:BANRP:BANRPQ:BANSR:BANSRQ:BAQ:BASRP:BASSR:BQ:BSC:BSCQ:BUM:BUMQ:BVF:CASQ:IC:IQ:QUAL:RASQ:REF:REFPAIR:RP:RPQ:SR:SRQ:VF	.:0:4:0:32:1823.67:0:0:0:0:0:60:1:60:0:0:1:0:0:0:2232.89:240:2958:3433:35:1992.89:0:0:35
FR839632.1	26515	gridss1fb_626o	T	TGTTTTGGAATAACACAGAAAAAATATACAAATTGTGAAATTACAGTAGGAATAGAAGATGAAAAAATGTTACGTCAAATTCAAAATAAATA[FR839632.1:26607[	1560.45	PASS	AS=1;ASC=255M1X;ASQ=350;ASRP=13;ASSR=0;BA=0;BANRP=8;BANRPQ=455.92;BANSR=0;BANSRQ=0;BAQ=0;BASRP=0;BASSR=0;BEID=asm1-3403,asm1-7275;BEIDH=2,0;BEIDL=0,0;BQ=240;BSC=4;BSCQ=240;BUM=0;BUMQ=0;BVF=4;CAS=0;CASQ=0;CQ=2301.32;EVENT=gridss1fb_626;IC=0;IHOMPOS=0,0;IQ=0;PARID=gridss1fb_626h;RAS=1;RASQ=420;REF=2909;REFPAIR=3594;RP=14;RPQ=790.45;SB=1;SC=337M302D255M1X;SR=0;SRQ=0;SVTYPE=BND;VF=21	GT:ASQ:ASRP:ASSR:BANRP:BANRPQ:BANSR:BANSRQ:BAQ:BASRP:BASSR:BQ:BSC:BSCQ:BUM:BUMQ:BVF:CASQ:IC:IQ:QUAL:RASQ:REF:REFPAIR:RP:RPQ:SR:SRQ:VF	.:350:13:0:8:455.92:0:0:0:0:0:240:4:240:0:0:4:0:0:0:1560.45:420:2909:3594:14:790.45:0:0:21
FR839632.1	26607	gridss1fb_626h	T	]FR839632.1:26515]GTTTTGGAATAACACAGAAAAAATATACAAATTGTGAAATTACAGTAGGAATAGAAGATGAAAAAATGTTACGTCAAATTCAAAATAAATAT	1560.45	PASS	AS=1;ASC=1X201D299M;ASQ=420;ASRP=13;ASSR=0;BA=0;BANRP=10;BANRPQ=569.9;BANSR=0;BANSRQ=0;BAQ=0;BASRP=0;BASSR=0;BEID=asm1-3403,asm1-7275;BEIDH=0,0;BEIDL=2,0;BQ=120;BSC=2;BSCQ=120;BUM=0;BUMQ=0;BVF=2;CAS=0;CASQ=0;CQ=2301.32;EVENT=gridss1fb_626;IC=0;IHOMPOS=0,0;IQ=0;PARID=gridss1fb_626o;RAS=1;RASQ=350;REF=3056;REFPAIR=3556;RP=14;RPQ=790.45;SB=1;SC=1X11D489M;SR=0;SRQ=0;SVTYPE=BND;VF=21	GT:ASQ:ASRP:ASSR:BANRP:BANRPQ:BANSR:BANSRQ:BAQ:BASRP:BASSR:BQ:BSC:BSCQ:BUM:BUMQ:BVF:CASQ:IC:IQ:QUAL:RASQ:REF:REFPAIR:RP:RPQ:SR:SRQ:VF	.:420:13:0:10:569.9:0:0:0:0:0:120:2:120:0:0:2:0:0:0:1560.45:350:3056:3556:14:790.45:0:0:21
FR839632.1	26801	gridss1bf_80h	G	G[FR839632.1:21756[	2510.23	NO_ASSEMBLY	AS=0;ASC=517M1X29N1X;ASQ=0;ASRP=20;ASSR=0;BA=0;BANRP=20;BANRPQ=1139.79;BANSR=0;BANSRQ=0;BAQ=0;BASRP=0;BASSR=0;BEID=asm1-3400;BEIDH=520;BEIDL=2;BQ=120;BSC=2;BSCQ=120;BUM=0;BUMQ=0;BVF=2;CAS=1;CASQ=1200;CIPOS=0,30;CIRPOS=0,30;CQ=2633.24;EVENT=gridss1bf_80;HOMLEN=30;HOMSEQ=TTGATTAAGTGGATTTTTTGATGCAGATGG;IC=0;IHOMPOS=0,38;IQ=0;PARID=gridss1bf_80o;RAS=0;RASQ=0;REF=3063;REFPAIR=3655;RP=23;RPQ=1310.23;SB=1;SC=559M1X29N1X;SR=0;SRQ=0;SVTYPE=BND;VF=25	GT:ASQ:ASRP:ASSR:BANRP:BANRPQ:BANSR:BANSRQ:BAQ:BASRP:BASSR:BQ:BSC:BSCQ:BUM:BUMQ:BVF:CASQ:IC:IQ:QUAL:RASQ:REF:REFPAIR:RP:RPQ:SR:SRQ:VF	.:0:20:0:20:1139.79:0:0:0:0:0:120:2:120:0:0:2:1200:0:0:2510.23:0:3063:3655:23:1310.23:0:0:25
FR839632.1	26945	gridss1bf_74h	T	T[FR839632.1:21410[	1231.77	NO_ASSEMBLY	AS=0;ASC=1X50N1X;ASQ=0;ASRP=0;ASSR=0;BA=0;BANRP=22;BANRPQ=1231.77;BANSR=0;BANSRQ=0;BAQ=0;BASRP=0;BASSR=0;BQ=420;BSC=7;BSCQ=420;BUM=0;BUMQ=0;BVF=7;CAS=0;CASQ=0;CIPOS=-25,26;CIRPOS=-12,12;CQ=2542;EVENT=gridss1bf_74;IC=0;IMPRECISE;IQ=0;PARID=gridss1bf_74o;RAS=0;RASQ=0;REF=2962;REFPAIR=3677;RP=22;RPQ=1231.77;SB=0.571429;SC=629M139D150M1X50N1X;SR=0;SRQ=0;SVTYPE=BND;VF=22	GT:ASQ:ASRP:ASSR:BANRP:BANRPQ:BANSR:BANSRQ:BAQ:BASRP:BASSR:BQ:BSC:BSCQ:BUM:BUMQ:BVF:CASQ:IC:IQ:QUAL:RASQ:REF:REFPAIR:RP:RPQ:SR:SRQ:VF	.:0:0:0:22:1231.77:0:0:0:0:0:420:7:420:0:0:7:0:0:0:1231.77:0:2962:3677:22:1231.77:0:0:22
FR839632.1	27069	gridss1bf_89h	T	T[FR839632.1:26135[	2096.99	SINGLE_ASSEMBLY	AS=1;ASC=1X297N1X;ASQ=2040;ASRP=34;ASSR=0;BA=0;BANRP=0;BANRPQ=0;BANSR=0;BANSRQ=0;BAQ=0;BASRP=0;BASSR=0;BEID=asm1-3400;BEIDH=2;BEIDL=0;BQ=280;BSC=5;BSCQ=280;BUM=0;BUMQ=0;BVF=5;CAS=0;CASQ=0;CIPOS=-149,149;CIRPOS=-149,149;CQ=2096.99;EVENT=gridss1bf_89;IC=0;IMPRECISE;IQ=0;PARID=gridss1bf_89o;RAS=0;RASQ=0;REF=2962;REFPAIR=3555;RP=1;RPQ=56.99;SB=0.4;SC=55M1X297N1X;SR=0;SRQ=0;SVTYPE=BND;VF=35	GT:ASQ:ASRP:ASSR:BANRP:BANRPQ:BANSR:BANSRQ:BAQ:BASRP:BASSR:BQ:BSC:BSCQ:BUM:BUMQ:BVF:CASQ:IC:IQ:QUAL:RASQ:REF:REFPAIR:RP:RPQ:SR:SRQ:VF	.:2040:34:0:0:0:0:0:0:0:0:280:5:280:0:0:5:0:0:0:2096.99:0:2962:3555:1:56.99:0:0:35
FR839632.1	27107	gridss1fb_642o	A	A[FR839632.1:27167[	4211.63	PASS	AS=1;ASC=812M1X2N1X;ASQ=2160;ASRP=36;ASSR=0;BA=0;BANRP=0;BANRPQ=0;BANSR=0;BANSRQ=0;BAQ=0;BASRP=0;BASSR=0;BEID=asm1-4007,asm1-7690;BEIDH=2,823;BEIDL=0,0;BQ=0;BSC=0;BSCQ=0;BUM=0;BUMQ=0;BVF=0;CAS=0;CASQ=0;CIPOS=-1,2;CIRPOS=-1,2;CQ=4211.63;EVENT=gridss1fb_642;IC=0;IMPRECISE;IQ=0;PARID=gridss1fb_642h;RAS=1;RASQ=0;REF=3137;REFPAIR=3664;RP=36;RPQ=2051.63;SC=942M1X2N1X;SR=0;SRQ=0;SVTYPE=BND;VF=36	GT:ASQ:ASRP:ASSR:BANRP:BANRPQ:BANSR:BANSRQ:BAQ:BASRP:BASSR:BQ:BSC:BSCQ:BUM:BUMQ:BVF:CASQ:IC:IQ:QUAL:RASQ:REF:REFPAIR:RP:RPQ:SR:SRQ:VF	.:2160:36:0:0:0:0:0:0:0:0:0:0:0:0:0:0:0:0:0:4211.63:0:3137:3664:36:2051.63:0:0:36
FR839632.1	27167	gridss1fb_642h	A	]FR839632.1:27107]A	4211.63	PASS	AS=1;ASC=1X2N1X930M;ASQ=0;ASRP=36;ASSR=0;BA=0;BANRP=4;BANRPQ=227.96;BANSR=0;BANSRQ=0;BAQ=0;BASRP=0;BASSR=0;BEID=asm1-4007,asm1-7690;BEIDH=0,0;BEIDL=2,823;BQ=240;BSC=3;BSCQ=180;BUM=1;BUMQ=60;BVF=4;CAS=0;CASQ=0;CIPOS=-1,2;CIRPOS=-1,2;CQ=4211.63;EVENT=gridss1fb_642;IC=0;IMPRECISE;IQ=0;PARID=gridss1fb_642o;RAS=1;RASQ=2160;REF=3210;REFPAIR=3600;RP=36;RPQ=2051.63;SB=0;SC=1X2N1X930M;SR=0;SRQ=0;SVTYPE=BND;VF=36	GT:ASQ:ASRP:ASSR:BANRP:BANRPQ:BANSR:BANSRQ:BAQ:BASRP:BASSR:BQ:BSC:BSCQ:BUM:BUMQ:BVF:CASQ:IC:IQ:QUAL:RASQ:REF:REFPAIR:RP:RPQ:SR:SRQ:VF	.:0:36:0:4:227.96:0:0:0:0:0:240:3:180:1:60:4:0:0:0:4211.63:2160:3210:3600:36:2051.63:0:0:36
FR839632.1	28067	gridss1fb_666o	G	G[FR839632.1:28154[	1424.74	SINGLE_ASSEMBLY	AS=0;ASC=225M478D1X25N1X;ASQ=0;ASRP=0;ASSR=0;BA=0;BANRP=0;BANRPQ=0;BANSR=0;BANSRQ=0;BAQ=0;BASRP=0;BASSR=0;BEID=asm1-8610;BEIDH=229;BEIDL=0;BQ=400;BSC=7;BSCQ=400;BUM=0;BUMQ=0;BVF=7;CAS=0;CASQ=0;CIPOS=-13,13;CIRPOS=-6,6;CQ=1994.64;EVENT=gridss1fb_666;IC=0;IMPRECISE;IQ=0;PARID=gridss1fb_666h;RAS=1;RASQ=0;REF=2882;REFPAIR=3879;RP=25;RPQ=1424.74;SB=0.714286;SC=711M243D1X25N1X;SR=0;SRQ=0;SVTYPE=BND;VF=25	GT:ASQ:ASRP:ASSR:BANRP:BANRPQ:BANSR:BANSRQ:BAQ:BASRP:BASSR:BQ:BSC:BSCQ:BUM:BUMQ:BVF:CASQ:IC:IQ:QUAL:RASQ:REF:REFPAIR:RP:RPQ:SR:SRQ:VF	.:0:0:0:0:0:0:0:0:0:0:400:7:400:0:0:7:0:0:0:1424.74:0:2882:3879:25:1424.74:0:0:25
FR839632.1	28154	gridss1fb_666h	T	]FR839632.1:28067]T	1424.74	SINGLE_ASSEMBLY	AS=1;ASC=1X11N1X;ASQ=0;ASRP=0;ASSR=0;BA=0;BANRP=13;BANRPQ=740.87;BANSR=0;BANSRQ=0;BAQ=0;BASRP=0;BASSR=0;BEID=asm1-8610;BEIDH=0;BEIDL=229;BQ=300;BSC=5;BSCQ=300;BUM=0;BUMQ=0;BVF=5;CAS=0;CASQ=0;CIPOS=-6,6;CIRPOS=-13,13;CQ=1994.64;EVENT=gridss1fb_666;IC=0;IMPRECISE;IQ=0;PARID=gridss1fb_666o;RAS=0;RASQ=0;REF=3143;REFPAIR=3828;RP=25;RPQ=1424.74;SB=0;SC=1X11N1X797M;SR=0;SRQ=0;SVTYPE=BND;VF=25	GT:ASQ:ASRP:ASSR:BANRP:BANRPQ:BANSR:BANSRQ:BAQ:BASRP:BASSR:BQ:BSC:BSCQ:BUM:BUMQ:BVF:CASQ:IC:IQ:QUAL:RASQ:REF:REFPAIR:RP:RPQ:SR:SRQ:VF	.:0:0:0:13:740.87:0:0:0:0:0:300:5:300:0:0:5:0:0:0:1424.74:0:3143:3828:25:1424.74:0:0:25
FR839632.1	28761	gridss1fb_686o	A	A[FR839632.1:28826[	2165.08	NO_ASSEMBLY	AS=0;ASC=1X7N1X;ASQ=0;ASRP=0;ASSR=0;BA=0;BANRP=0;BANRPQ=0;BANSR=0;BANSRQ=0;BAQ=0;BASRP=0;BASSR=0;BQ=240;BSC=4;BSCQ=240;BUM=0;BUMQ=0;BVF=4;CAS=0;CASQ=0;CIPOS=-4,4;CIRPOS=0,1;CQ=2165.08;EVENT=gridss1fb_686;IC=0;IMPRECISE;IQ=0;PARID=gridss1fb_686h;RAS=0;RASQ=0;REF=3367;REFPAIR=3956;RP=38;RPQ=2165.08;SB=1;SC=968M1X7N1X;SR=0;SRQ=0;SVTYPE=BND;VF=38	GT:ASQ:ASRP:ASSR:BANRP:BANRPQ:BANSR:BANSRQ:BAQ:BASRP:BASSR:BQ:BSC:BSCQ:BUM:BUMQ:BVF:CASQ:IC:IQ:QUAL:RASQ:REF:REFPAIR:RP:RPQ:SR:SRQ:VF	.:0:0:0:0:0:0:0:0:0:0:240:4:240:0:0:4:0:0:0:2165.08:0:3367:3956:38:2165.08:0:0:38
FR839632.1	28826	gridss1fb_686h	A	]FR839632.1:28761]A	2165.08	NO_ASSEMBLY	AS=0;ASC=2X;ASQ=0;ASRP=0;ASSR=0;BA=0;BANRP=35;BANRPQ=1994.64;BANSR=0;BANSRQ=0;BAQ=0;BASRP=0;BASSR=0;BQ=120;BSC=2;BSCQ=120;BUM=0;BUMQ=0;BVF=2;CAS=0;CASQ=0;CIPOS=0,1;CIRPOS=-4,4;CQ=2165.08;EVENT=gridss1fb_686;IC=0;IMPRECISE;IQ=0;PARID=gridss1fb_686o;RAS=0;RASQ=0;REF=3298;REFPAIR=3987;RP=38;RPQ=2165.08;SB=0;SC=2X944M;SR=0;SRQ=0;SVTYPE=BND;VF=38	GT:ASQ:ASRP:ASSR:BANRP:BANRPQ:BANSR:BANSRQ:BAQ:BASRP:BASSR:BQ:BSC:BSCQ:BUM:BUMQ:BVF:CASQ:IC:IQ:QUAL:RASQ:REF:REFPAIR:RP:RPQ:SR:SRQ:VF	.:0:0:0:35:1994.64:0:0:0:0:0:120:2:120:0:0:2:0:0:0:2165.08:0:3298:3987:38:2165.08:0:0:38
FR839632.1	30069	gridss1fb_710o	C	C[FR839632.1:30122[	3790.68	SINGLE_ASSEMBLY	AS=1;ASC=1X4N1X;ASQ=1800;ASRP=30;ASSR=0;BA=0;BANRP=0;BANRPQ=0;BANSR=0;BANSRQ=0;BAQ=0;BASRP=0;BASSR=0;BEID=asm1-4008;BEIDH=2;BEIDL=0;BQ=120;BSC=2;BSCQ=120;BUM=0;BUMQ=0;BVF=2;CAS=0;CASQ=0;CIPOS=-2,3;CIRPOS=-19,19;CQ=3790.68;EVENT=gridss1fb_710;IC=0;IMPRECISE;IQ=0;PARID=gridss1fb_710h;RAS=0;RASQ=0;REF=3231;REFPAIR=3545;RP=35;RPQ=1990.68;SB=1;SC=942M1X4N1X;SR=0;SRQ=0;SVTYPE=BND;VF=35	GT:ASQ:ASRP:ASSR:BANRP:BANRPQ:BANSR:BANSRQ:BAQ:BASRP:BASSR:BQ:BSC:BSCQ:BUM:BUMQ:BVF:CASQ:IC:IQ:QUAL:RASQ:REF:REFPAIR:RP:RPQ:SR:SRQ:VF	.:1800:30:0:0:0:0:0:0:0:0:120:2:120:0:0:2:0:0:0:3790.68:0:3231:3545:35:1990.68:0:0:35
FR839632.1	30122	gridss1fb_710h	T	]FR839632.1:30069]T	3790.68	SINGLE_ASSEMBLY	AS=0;ASC=1X37N1X861M;ASQ=0;ASRP=30;ASSR=0;BA=0;BANRP=33;BANRPQ=1876.7;BANSR=0;BANSRQ=0;BAQ=0;BASRP=0;BASSR=0;BEID=asm1-4008;BEIDH=0;BEIDL=2;BQ=480;BSC=8;BSCQ=480;BUM=0;BUMQ=0;BVF=8;CAS=0;CASQ=0;CIPOS=-19,19;CIRPOS=-2,3;CQ=3790.68;EVENT=gridss1fb_710;IC=0;IMPRECISE;IQ=0;PARID=gridss1fb_710o;RAS=1;RASQ=1800;REF=3096;REFPAIR=3595;RP=35;RPQ=1990.68;SB=0;SC=1X37N1X886M;SR=0;SRQ=0;SVTYPE=BND;VF=35	GT:ASQ:ASRP:ASSR:BANRP:BANRPQ:BANSR:BANSRQ:BAQ:BASRP:BASSR:BQ:BSC:BSCQ:BUM:BUMQ:BVF:CASQ:IC:IQ:QUAL:RASQ:REF:REFPAIR:RP:RPQ:SR:SRQ:VF	.:0:30:0:33:1876.7:0:0:0:0:0:480:8:480:0:0:8:0:0:0:3790.68:1800:3096:3595:35:1990.68:0:0:35
FR839632.1	31213	gridss1b_3673b	A	.TTTTATTAAAATAAATATAAAATAAAATTTAAAATTTAAATTTTTATCTTTAAATTTTAGTAAA	1286	PASS	AS=0;ASC=1X;ASQ=0;ASRP=0;ASSR=0;BA=1;BANRP=0;BANRPQ=0;BANSR=0;BANSRQ=0;BAQ=180;BASRP=0;BASSR=3;BEID=asm1-7763;BEIDH=-1;BEIDL=63;BQ=1286;BSC=19;BSCQ=1106;BUM=0;BUMQ=0;BVF=19;CAS=0;CASQ=0;CQ=460;EVENT=gridss1b_3673;IC=0;IQ=0;RAS=0;RASQ=0;REF=2615;REFPAIR=3284;RP=0;RPQ=0;SB=0.0454545;SC=1X;SR=0;SRQ=0;SVTYPE=BND;VF=0	GT:ASQ:ASRP:ASSR:BANRP:BANRPQ:BANSR:BANSRQ:BAQ:BASRP:BASSR:BQ:BSC:BSCQ:BUM:BUMQ:BVF:CASQ:IC:IQ:QUAL:RASQ:REF:REFPAIR:RP:RPQ:SR:SRQ:VF	.:0:0:0:0:0:0:0:180:0:3:1286:19:1106:0:0:19:0:0:0:0:0:2615:3284:0:0:0:0:0
FR839632.1	34611	gridss1fb_780o	T	T[FR839632.1:34691[	1196.78	SINGLE_ASSEMBLY	AS=0;ASC=481M266D1X22N1X;ASQ=0;ASRP=0;ASSR=0;BA=0;BANRP=0;BANRPQ=0;BANSR=0;BANSRQ=0;BAQ=0;BASRP=0;BASSR=0;BEID=asm1-8613;BEIDH=481;BEIDL=0;BQ=420;BSC=7;BSCQ=420;BUM=0;BUMQ=0;BVF=7;CAS=0;CASQ=0;CIPOS=-11,12;CIRPOS=-1,1;CQ=1196.78;EVENT=gridss1fb_780;IC=0;IMPRECISE;IQ=0;PARID=gridss1fb_780h;RAS=1;RASQ=0;REF=3180;REFPAIR=4204;RP=21;RPQ=1196.78;SB=0.857143;SC=208M20D481M31D182M6D47M1X22N1X;SR=0;SRQ=0;SVTYPE=BND;VF=21	GT:ASQ:ASRP:ASSR:BANRP:BANRPQ:BANSR:BANSRQ:BAQ:BASRP:BASSR:BQ:BSC:BSCQ:BUM:BUMQ:BVF:CASQ:IC:IQ:QUAL:RASQ:REF:REFPAIR:RP:RPQ:SR:SRQ:VF	.:0:0:0:0:0:0:0:0:0:0:420:7:420:0:0:7:0:0:0:1196.78:0:3180:4204:21:1196.78:0:0:21
FR839632.1	34691	gridss1fb_780h	A	]FR839632.1:34611]A	1196.78	SINGLE_ASSEMBLY	AS=1;ASC=1X1N1X;ASQ=0;ASRP=0;ASSR=0;BA=0;BANRP=0;BANRPQ=0;BANSR=0;BANSRQ=0;BAQ=0;BASRP=0;BASSR=0;BEID=asm1-8613;BEIDH=0;BEIDL=481;BQ=478;BSC=7;BSCQ=418;BUM=1;BUMQ=60;BVF=8;CAS=0;CASQ=0;CIPOS=-1,1;CIRPOS=-11,12;CQ=1196.78;EVENT=gridss1fb_780;IC=0;IMPRECISE;IQ=0;PARID=gridss1fb_780o;RAS=0;RASQ=0;REF=3512;REFPAIR=3970;RP=21;RPQ=1196.78;SB=0.285714;SC=1X1N1X97M3D891M;SR=0;SRQ=0;SVTYPE=BND;VF=21	GT:ASQ:ASRP:ASSR:BANRP:BANRPQ:BANSR:BANSRQ:BAQ:BASRP:BASSR:BQ:BSC:BSCQ:BUM:BUMQ:BVF:CASQ:IC:IQ:QUAL:RASQ:REF:REFPAIR:RP:RPQ:SR:SRQ:VF	.:0:0:0:0:0:0:0:0:0:0:478:7:418:1:60:8:0:0:0:1196.78:0:3512:3970:21:1196.78:0:0:21
FR839632.1	35683	gridss1bf_15h	G	G[FR839632.1:1[	404162	NO_ASSEMBLY	AS=0;ASC=1X;ASQ=0;ASRP=0;ASSR=0;BA=0;BANRP=0;BANRPQ=0;BANSR=0;BANSRQ=0;BAQ=0;BASRP=0;BASSR=0;BQ=35520;BSC=592;BSCQ=35520;BUM=0;BUMQ=0;BVF=253;CAS=0;CASQ=0;CQ=398580;EVENT=gridss1bf_15;IC=0;IHOMPOS=0,0;IQ=0;PARID=gridss1bf_15o;RAS=0;RASQ=0;REF=0;REFPAIR=0;RP=5332;RPQ=302420;SB=0.578505;SC=1028M1X;SR=1790;SRQ=101743;SVTYPE=BND;VF=6195	GT:ASQ:ASRP:ASSR:BANRP:BANRPQ:BANSR:BANSRQ:BAQ:BASRP:BASSR:BQ:BSC:BSCQ:BUM:BUMQ:BVF:CASQ:IC:IQ:QUAL:RASQ:REF:REFPAIR:RP:RPQ:SR:SRQ:VF	.:0:0:0:0:0:0:0:0:0:0:35520:592:35520:0:0:253:0:0:0:404162:0:0:0:5332:302420:1790:101743:6195
